# Supplementary material for: Microhabitat-specific restructuring of soil protist communities along a tropical land-use intensification gradient
Source: ISME Commun. 2026 May 15;6(1):ycag132. doi: 10.1093/ismeco/ycag132 (PMC13271387; doi:10.1093/ismeco/ycag132)
Supplement: Supplementary_Tables_final_ycag132 [file supplementary_tables_final_ycag132.xlsx]

## Sheet: Supplementary Table 1
Supplementary Table 1. Comparison of linear and mixed-effect models assessing the effects of land-use system (rainforest, shrubland, rubber plantation, oil palm plantation) and microhabitat (litter, rhizosphere, bulk soil) on protist Shannon α-diversity. df, degrees of freedom; AIC, Akaike Information Criterion (lower values indicate better model fit); LM, linear model; LMM, linear mixed model.
Statistical model	Model types	df	AIC
Shannon ~ Land use system (LU) × Microhabitats	model_lm	13	677.4
Shannon ~ Land use system (LU)	model_lm	5	782.38
Shannon ~ Microhabitats	model_lm	4	717.44
Shannon ~ Land use system (LU) × Microhabitats + (1 | Region)	model_lmm	14	679.4
Shannon ~ LU + (1 | Region)	model_lmm	6	784.38
Shannon ~ LU × Microhabitat + (1 | Region)	model_lmm	5	719.44

## Sheet: Supplementary Table 2
Supplementary Table 2. ANOVA table of F- and P-values for the effects of land-use system, microhabitat, and their interaction on protist Shannon α-diversity are significant. Significant results are indicated in bold, * P < 0.05, ** P < 0.01, *** P < 0.001. df, degrees of freedom; Sum Sq, sum of squares; Mean Sq, mean sum of squares; F-value, F statistic; P-value, probability value.
Statistical model	df	Sum Sq	Mean Sq	F-value	P-value
Shannon ~ Land-use system (LU)	3	14.05	4.68	11.75	<0.001***
Shannon ~ Microhabitat	2	46	23	57.71	<0.001***
Shannon ~ LU × Microhabitats	6	9.72	1.62	4.06	<0.001***
Residuals	334	133.12	0.41

## Sheet: Supplementary Table 3
Supplementary Table 3. Results of Moran’s I test under randomisation to assess spatial autocorrelation in model residuals. Statistic, observed Moran’s I value; Expectation, expected value under null hypothesis; Variance, variance of simulated distribution; P-value, probability of observing such I under the null (P > 0.05 indicates no significant spatial autocorrelation); Standard deviation, stand…
Moran I test	Statistic	Expectation	Variance	P-value	Standard deviation
	0.003	-0.003	0.001	0.43	0.177

## Sheet: Supplementary Table 4
Supplementary Table 4. Tukey’s HSD post hoc comparisons of protist α-diversity (rarefied Shannon index and non-rarefied observed ASV richness) among land-use systems within each microhabitat. Significant results are indicated in bold. diff, mean difference; lwr and upr, lower and upper 95% confidence limits; p adj, adjusted P value.
Rarefied
Microhabitat	Comparison	Type	diff	lwr	upr	p adj
Litter	S-F	Shannon idex	0.215863	-0.158201	0.589927	0.438608
Litter	R-F	Shannon idex	0.0978396	-0.279587	0.475267	0.906226
Litter	O-F	Shannon idex	0.30652	-0.0613702	0.674409	0.137368
Litter	R-S	Shannon idex	-0.118023	-0.504177	0.26813	0.855986
Litter	O-S	Shannon idex	0.0906565	-0.28618	0.467493	0.923275
Litter	O-R	Shannon idex	0.20868	-0.171495	0.588855	0.483179
Rhizosphere	S-F	Shannon idex	0.261276	-0.231283	0.753835	0.512878
Rhizosphere	R-F	Shannon idex	0.421572	-0.0709863	0.914131	0.121031
Rhizosphere	O-F	Shannon idex	1.07639	0.599507	1.55328	2.30704e-07
Rhizosphere	R-S	Shannon idex	0.160296	-0.340404	0.660997	0.838043
Rhizosphere	O-S	Shannon idex	0.815116	0.329825	1.30041	0.000152045
Rhizosphere	O-R	Shannon idex	0.65482	0.169529	1.14011	0.0034373
Bulk soil	S-F	Shannon idex	0.393428	-0.0490832	0.835939	0.0995864
Bulk soil	R-F	Shannon idex	0.0632937	-0.401558	0.528145	0.984445
Bulk soil	O-F	Shannon idex	0.263895	-0.157717	0.685507	0.363237
Bulk soil	R-S	Shannon idex	-0.330134	-0.76665	0.106381	0.203726
Bulk soil	O-S	Shannon idex	-0.129533	-0.519681	0.260615	0.821287
Bulk soil	O-R	Shannon idex	0.200601	-0.214714	0.615916	0.588663
Litter	S-F	Richness	12.7606	-6.14223	31.6634	0.298357
Litter	R-F	Richness	0.957158	-18.1156	20.0299	0.999197
Litter	O-F	Richness	12.3731	-6.21774	30.9639	0.310746
Litter	R-S	Richness	-11.8034	-31.3172	7.7103	0.396199
Litter	O-S	Richness	-0.3875	-19.4305	18.6555	0.999946
Litter	O-R	Richness	11.4159	-7.79573	30.6276	0.412248
Rhizosphere	S-F	Richness	19.6463	-0.903374	40.1959	0.0664484
Rhizosphere	R-F	Richness	19.9566	-0.593029	40.5063	0.0603493
Rhizosphere	O-F	Richness	49.7048	29.809	69.6006	1.14194e-08
Rhizosphere	R-S	Richness	0.310345	-20.579	21.1997	0.999979
Rhizosphere	O-S	Richness	30.0585	9.81209	50.3049	0.00101953
Rhizosphere	O-R	Richness	29.7482	9.50174	49.9946	0.00117533
Bulk soil	S-F	Richness	24.0846	2.25144	45.9178	0.0245936
Bulk soil	R-F	Richness	11.1286	-11.8069	34.064	0.58502
Bulk soil	O-F	Richness	16.7303	-4.07172	37.5323	0.159571
Bulk soil	R-S	Richness	-12.956	-34.4934	8.58131	0.398908
Bulk soil	O-S	Richness	-7.35431	-26.6039	11.8953	0.75037
Bulk soil	O-R	Richness	5.60173	-14.8896	26.0931	0.891016
Non-rarefied
Microhabitat	Comparison	Type	diff	lwr	upr	p adj
Litter	S-F	Shannon idex	0.203406	-0.194702	0.601514	0.545011
Litter	R-F	Shannon idex	0.0749399	-0.326747	0.476627	0.962061
Litter	O-F	Shannon idex	0.316726	-0.0748114	0.708263	0.156577
Litter	R-S	Shannon idex	-0.128466	-0.53944	0.282508	0.847556
Litter	O-S	Shannon idex	0.11332	-0.287739	0.514379	0.882334
Litter	O-R	Shannon idex	0.241786	-0.162827	0.646398	0.407168
Rhizosphere	S-F	Shannon idex	0.183864	-0.310703	0.678432	0.767585
Rhizosphere	R-F	Shannon idex	0.363101	-0.135913	0.862115	0.235386
Rhizosphere	O-F	Shannon idex	1.06359	0.580937	1.54623	4.25e-07
Rhizosphere	R-S	Shannon idex	0.179237	-0.331315	0.689788	0.797126
Rhizosphere	O-S	Shannon idex	0.879721	0.385154	1.37429	5.35e-05
Rhizosphere	O-R	Shannon idex	0.700485	0.201471	1.1995	0.0021224
Bulk soil	S-F	Shannon idex	0.470027	0.0780158	0.862038	0.0118535
Bulk soil	R-F	Shannon idex	0.151089	-0.240922	0.5431	0.747201
Bulk soil	O-F	Shannon idex	0.420736	0.0413936	0.800079	0.023397
Bulk soil	R-S	Shannon idex	-0.318938	-0.720473	0.0825969	0.169061
Bulk soil	O-S	Shannon idex	-0.0492903	-0.438467	0.339887	0.987539
Bulk soil	O-R	Shannon idex	0.269648	-0.119529	0.658825	0.275912
Litter	S-F	Richness	-34.3333	-117.168	48.5014	0.702451
Litter	R-F	Richness	-78.046	-161.626	5.53355	0.0763769
Litter	O-F	Richness	-15.7604	-97.228	65.7072	0.95798
Litter	R-S	Richness	-43.7126	-129.225	41.7992	0.544589
Litter	O-S	Richness	18.5729	-64.8759	102.022	0.937953
Litter	O-R	Richness	62.2856	-21.9026	146.474	0.222067
Rhizosphere	S-F	Richness	-46.3848	-103.124	10.3541	0.149589
Rhizosphere	R-F	Richness	-19.1745	-76.4236	38.0746	0.819042
Rhizosphere	O-F	Richness	30.5455	-24.8261	85.917	0.478864
Rhizosphere	R-S	Richness	27.2103	-31.3623	85.783	0.621591
Rhizosphere	O-S	Richness	76.9303	20.1913	133.669	0.0032367
Rhizosphere	O-R	Richness	49.72	-7.52913	106.969	0.112715
Bulk soil	S-F	Richness	41.4019	2.97619	79.8277	0.0293892
Bulk soil	R-F	Richness	30.4019	-8.02381	68.8277	0.171814
Bulk soil	O-F	Richness	69.5994	32.4154	106.783	1.98e-05
Bulk soil	R-S	Richness	-11	-50.3593	28.3593	0.885607
Bulk soil	O-S	Richness	28.1975	-9.95046	66.3454	0.222742
Bulk soil	O-R	Richness	39.1975	1.04954	77.3454	0.0415798

## Sheet: Supplementary Table 5
Supplementary Table 5. Metadata and data availability for environmental and biological datasets used in this study. Metadata and data availability for environmental and biological datasets used in this study. Part of the data is available on the public GÖTTINGEN RESEARCH ONLINE DATA (GRO). All values are rounded to three decimal places. Missing values (NA) were handled using multiple imputation t…
Factor	Producer	DOI / Availability	Notes
pH	Valentyna Krashevska	https://doi.org/10.25625/PPC8US	GRO; processed.
H₂O		https://doi.org/10.25625/1CGKB5	GRO; processed.
Carbon		https://doi.org/10.25625/MYNX65	GRO; raw values converted to consistent units; missing values imputed.
Nitrogen		https://doi.org/10.25625/MYNX65	GRO; processed; missing values imputed.
Air temperature	Christian Stiegler	https://doi.org/10.25625/VCPEEP	GRO; site-matched.
Tree richness	Fabian Brambach	https://doi.org/10.25625/9GSSSA	GRO; processed.
Plant biomass	Martyna M. Kotowska	https://doi.org/10.25625/OEFALU	GRO; harmonized; missing values noted.
Root biomass		https://doi.org/10.25625/OEFALU	GRO; harmonized; missing values noted.
Canopy openness	Carina C.M. Moura	https://doi.org/10.25625/0NH4PD	GRO; processed.
Protist diversity	Gennuo Wang	This study	Main analysis focus; processed; see Methods.
Bacteria diversity	Meliah Siti	Unpublished	Abundance calculated; NA values imputed.
Fungi diversity	Zuopeng Liu	Unpublished	Abundance calculated; NA values imputed.
Nematode diversity	Xu Xu	Unpublished	Abundance calculated; NA values imputed.

## Sheet: Supplementary Table 6
Supplementary Table 6. Sample metadata and environmental parameters. Air temperature (°C), Canopy openness (%), pH, H₂O (%), Carbon (% dry mass), Nitrogen (% dry mass), Shoot biomass (g m⁻²), Root biomass (g m⁻²), Bacterial diversity (Shannon index), Fungal diversity (Shannon index), Nematode diversity (Shannon index).
SampleID	Plot_ID	Compartment	Date of sample	Carbon	Nitrogen	Tree richness	pH	H₂O	Air temperature	Canopy openness	Shoot biomass	Root biomass	Bacteria α-diversity	Fungi α-diversity	Nematode α-diversity	Protist α-diversity	Protist β-diversity
BF1_Litter	BF1	Litetr	2021-12-01	45.7327	1.4256	16.6863	4.83	12.4058	25.0916	100	207.306	5.90347	8.78986	4.29669	5.57113	#N/A	0.168243
BF2_Litter	BF2	Litetr	2021-11-30	47.8101	1.58855	15.423	5.54	44.7348	24.8512	100	454.33	4.96255	8.64144	3.83658	5.62441	#N/A	0.121916
BF3_Litter	BF3	Litetr	2021-11-25	47.1764	1.49192	13.4826	4.12333	54.4673	25.9143	100	254.594	11.8168	8.11578	4.32235	5.14156	#N/A	0.13987
BF4_Litter	BF4	Litetr	2021-11-27	48.6829	1.38942	13.629	4.02333	49.1496	26.2839	99.426	257.816	10.0252	8.23607	4.42826	5.0443	#N/A	0.127588
BO2_Litter	BO2	Litetr	2021-08-07	33.4705	1.39891	1	5.19333	12.4651	26.3602	81.599	100.499	14.8766	9.04293	3.8937	5.83115	#N/A	0.287826
BO3_Litter	BO3	Litetr	2021-08-07	43.8834	1.82192	1	5.39	22.5737	26.3539	95.037	112.06	14.5696	8.98938	4.13302	5.63489	#N/A	0.248183
BO4_Litter	BO4	Litetr	2021-08-13	26.2171	1.01935	1	5.15333	29.3453	25.7286	86.62	98.627	18.2927	9.39467	4.72333	6.01766	#N/A	0.147266
BO5_Litter	BO5	Litetr	2021-06-07	40.6403	1.27571	1	4.80667	40.4623	26.4097	94.55	102.408	21.2892	9.18423	4.05976	4.85021	#N/A	0.172607
BR1_Litter	BR1	Litetr	2021-06-07	40.5242	1.21321	3.2868	4.62333	32.4272	26.6796	94.545	113.2	7.21628	8.53881	4.77421	3.31466	#N/A	0.300641
BR2_Litter	BR2	Litetr	2021-08-12	46.4233	1.39038	1	4.96	2.24467	26.7255	96.573	85.241	10.7241	8.5166	4.19785	3.43504	#N/A	0.211856
BR3_Litter	BR3	Litetr	2021-06-09	39.0909	1.67639	1	4.71333	13.7317	26.1768	82.579	93.718	12.8132	8.83581	4.81525	4.22522	#N/A	0.137161
BR4_Litter	BR4	Litetr	2021-08-12	46.2048	1.1323	1.1623	4.93667	31.0844	26.534	96.637	89.814	18.1802	8.91167	4.65761	4.37573	#N/A	0.244265
F01_Litter	F01	Litetr	2021-11-03	43.6436	1.66943	15.806	4.60333	52.7856	25.1606	96.357	82.173	11.5006	9.13081	4.74728	5.08631	#N/A	0.199958
F02_Litter	F02	Litetr	2021-09-29	33.7487	1.0351	5.5993	4.25667	46.5237	24.97	100	95.369	9.54195	8.60694	3.67381	5.73472	#N/A	0.235332
F03_Litter	F03	Litetr	2021-10-09	40.6739	0.938238	17.0211	4.23	12.1777	26.318	98.826	146.186	11.0574	9.08212	4.86546	5.82245	#N/A	0.215528
F04_Litter	F04	Litetr	2021-10-09	42.5622	1.279	10.7074	3.82667	43.0617	26.5069	100	267.675	4.40075	8.92946	4.31567	6.53827	#N/A	0.124326
F05_Litter	F05	Litetr	2021-05-25	31.908	1.20295	8.6631	4.23	36.3941	25.9446	100	196.987	25.3222	9.09439	3.44864	6.00721	#N/A	0.126952
F06_Litter	F06	Litetr	2021-06-25	32.9319	1.36768	9.3481	4.10333	32.3711	25.5628	99.63	195.844	7.47601	9.07336	3.52175	5.08393	#N/A	0.0184979
F07_Litter	F07	Litetr	2021-09-14	35.1928	1.16794	5.0909	4.32	51.1891	25.6672	98.182	207.987	14.7673	8.58804	3.88027	6.64374	#N/A	0.0714578
F08_Litter	F08	Litetr	2021-09-10	41.4291	1.04339	16.1325	4.28667	35.1287	26.4863	100	184.141	4.02622	8.14675	3.85149	5.77957	#N/A	0.103635
F09_Litter	F09	Litetr	2021-05-30	33.3542	1.12688	13.8075	4.04333	44.0144	26.3856	99.642	130.064	1.40449	9.27322	3.86796	5.17199	#N/A	0.0986096
F10_Litter	F10	Litetr	2021-10-31	45.4308	1.507	NA	5.84	35.1201	25.3744	99.662	0	4.66512	8.69177	3.54382	5.53759	#N/A	0.140735
F11_Litter	F11	Litetr	2021-06-25	27.546	0.960496	11.7783	4.25	30.4063	25.9365	93.997	101.339	5.46703	9.258	3.57433	6.26065	#N/A	0.108659
F12_Litter	F12	Litetr	2021-11-03	44.6759	1.90774	16.9471	4.91333	53.3759	25.2381	98.674	177.022	6.16247	8.96776	3.82305	5.21761	#N/A	0.16978
F13_Litter	F13	Litetr	2021-09-17	34.9265	1.22296	11.7803	4.04667	57.3848	24.4258	99.022	149.469	9.78255	8.64904	4.24149	6.03887	#N/A	0.122752
F14_Litter	F14	Litetr	2021-10-23	47.594	1.7437	12.2676	4.37	25.1325	26.3329	100	105.431	12.6795	8.89886	4.17344	5.60526	#N/A	0.203122
F15_Litter	F15	Litetr	2021-10-21	45.7561	1.56742	14.4921	5.84333	23.4487	25.7106	100	133.501	3.08989	8.74974	4.3706	4.83058	#N/A	0.194463
F16_Litter	F16	Litetr	2021-11-07	45.0699	1.32181	17.3281	4.55667	39.7993	NA	100	230.163	4.03001	8.80359	4.06094	5.18497	#N/A	0.200432
F17_Litter	F17	Litetr	2021-06-08	38.8047	1.14497	15.399	3.79333	41.3627	26.4834	100	243.98	12.5604	9.06524	3.92747	4.58459	#N/A	0.0927093
F18_Litter	F18	Litetr	2021-08-04	41.4966	1.27855	11.6323	4.22	46.3705	24.9438	99.234	192.514	7.11056	9.14948	3.82977	6.88964	#N/A	0.111494
F19_Litter	F19	Litetr	2021-08-10	43.5108	1.46511	16.0944	4.09667	30.5303	26.0159	99.974	131.66	9.48281	9.27246	4.25406	5.5396	#N/A	0.132634
F20_Litter	F20	Litetr	2021-06-11	36.1919	1.34928	14.6415	4.14333	31.93	25.5981	100	139.832	8.17978	9.04081	4.42119	6.08574	#N/A	0.13184
F21_Litter	F21	Litetr	2021-06-15	41.3984	1.4727	9.8074	5.35	43.7081	25.1745	99.47	136.671	5.01318	9.10602	4.53307	5.51448	#N/A	0.157599
F22_Litter	F22	Litetr	2021-07-03	26.1521	0.917346	14.802	3.67667	59.0051	25.3718	95.189	134.979	11.1986	9.00988	4.06934	6.38528	#N/A	0.0387456
F23_Litter	F23	Litetr	2021-06-30	27.05	0.914439	16.5108	3.39667	52.3667	24.9666	100	233.78	7.48259	8.80403	4.65645	5.70283	#N/A	0.0238766
F24_Litter	F24	Litetr	2021-07-06	13.2133	0.434492	NA	4.70667	22.1136	25.3288	100	0	5.43071	9.60066	4.45848	5.51162	#N/A	0.0919684
F25_Litter	F25	Litetr	2021-07-06	40.615	1.54849	NA	3.46	49.2863	25.8046	100	0	6.83521	8.65807	4	6.36513	#N/A	0.134972
HF1_Litter	HF1	Litetr	2021-07-03	15.6327	0.449291	14.8611	4.63	14.9471	25.5563	100	226.222	5.62253	9.40861	4.60005	6.67229	#N/A	0.133399
HF2_Litter	HF2	Litetr	2021-07-02	16.5422	0.534931	16.756	4.24333	18.6768	25.2249	100	281.459	14.5709	8.74082	4.11403	6.04444	#N/A	0.0776958
HF3_Litter	HF3	Litetr	2021-07-02	32.2763	0.908502	15.2756	3.64	49.9626	24.9696	97.978	355.673	6.4407	8.84925	4.20499	5.81349	#N/A	0.0423481
HF4_Litter	HF4	Litetr	2021-06-30	26.147	0.85654	14.5019	3.69	49.2396	25.2716	100	336.008	11.8285	8.87146	3.61119	4.52567	#N/A	0.032364
HJ1_Litter	HJ1	Litetr	2021-10-21	46.0458	1.65229	NA	4.49333	39.4326	NA	99.778	0	5.98145	9.01775	3.87018	5.25587	#N/A	0.162772
HJ2_Litter	HJ2	Litetr	2021-10-07	42.5859	1.28085	NA	3.83	43.5235	25.8474	99.146	0	6.04612	9.24242	4.75599	5.69259	#N/A	0.230676
HJ4_Litter	HJ4	Litetr	2021-06-24	24.9318	0.909548	7.6327	4.63	16.8889	26.0496	95.565	115.403	8.03115	9.33968	5.01191	5.94256	#N/A	0.129445
HO1_Litter	HO1	Litetr	2021-10-25	46.1009	1.23001	1	5.55	12.0736	26.5044	88.012	137.56	3.16585	8.79927	3.93137	5.13119	#N/A	0.218444
HO2_Litter	HO2	Litetr	2021-10-28	36.6106	1.06644	1.5492	4.94	5.06367	25.7972	93.397	158.393	19.5909	8.53527	3.81806	NA	#N/A	0.17765
HO3_Litter	HO3	Litetr	2021-09-25	40.71	1.60504	1	5.85333	43.9277	25.9185	98.838	142.165	2.05675	8.88917	4.19987	4.01617	#N/A	0.185491
HO4_Litter	HO4	Litetr	2021-06-24	26.5466	0.971767	1	4.77	21.3537	26.0964	94.765	119.403	23.7063	8.66209	4.98491	5.07317	#N/A	0.249661
HR1_Litter	HR1	Litetr	2021-10-25	44.6588	1.49841	2.4977	5.64	33.4783	26.394	99.07	112.531	6.89763	8.72115	3.8326	4.67408	#N/A	0.286228
HR2_Litter	HR2	Litetr	2021-09-29	40.0193	1.5987	NA	5.18333	41.0062	25.639	96.489	0	3.49241	8.52915	4.40978	4.56588	#N/A	0.299584
HR3_Litter	HR3	Litetr	2021-09-29	35.9957	1.88883	NA	4.79	39.5339	25.4922	97.934	0	5.32779	8.8949	4.59556	4.19548	#N/A	0.292007
HR4_Litter	HR4	Litetr	2021-09-30	48.1519	2.03609	1.0721	4.81333	33.6698	24.7343	97.934	146.393	0.442218	8.70641	4.20256	4.77049	#N/A	0.357835
O01_Litter	O01	Litetr	2021-10-31	43.4734	1.86267	1	4.87667	21.6472	25.7506	100	132.837	5.86517	8.34868	4.10438	4.7465	#N/A	0.239484
O02_Litter	O02	Litetr	2021-10-07	46.8374	1.64303	NA	5.5	22.0442	26.1051	98.046	0	7.6779	9.03817	4.1465	5.27829	#N/A	0.267477
O03_Litter	O03	Litetr	2021-06-09	26.6908	1.10262	1	4.94	30.7757	26.1893	87.46	126.522	24.4416	9.21615	4.15924	5.42145	#N/A	0.221799
O04_Litter	O04	Litetr	2021-09-14	41.5306	1.75104	1	5.24333	27.2077	26.2488	87.364	89.504	5.38722	8.39645	3.98403	3.48592	#N/A	0.303442
O05_Litter	O05	Litetr	2021-09-25	42.8912	1.89231	1	5.12	36.2486	25.9939	93.141	106.951	14.4121	8.75273	4.38425	5.69363	#N/A	0.240055
O06_Litter	O06	Litetr	2022-05-25	21.1162	1.02668	1	4.81333	45.9466	26.2078	87.288	72.395	22.6592	8.93805	4.23728	5.54284	#N/A	0.187673
O07_Litter	O07	Litetr	2021-09-02	45.3367	1.63484	1	5.32333	44.9086	25.2289	100	132.346	8.19288	8.38167	4.03891	4.43857	#N/A	0.240205
O08_Litter	O08	Litetr	2021-09-02	39.0261	1.60363	1	6.25	52.4094	25.0193	95.205	145.667	9.12504	8.35255	4.09024	4.62829	#N/A	0.202627
O09_Litter	O09	Litetr	2021-10-23	42.7602	1.27016	2.1693	5.12	2.50627	26.5195	98.186	75.761	11.7728	8.70876	3.52949	5.49717	#N/A	0.262738
O10_Litter	O10	Litetr	2021-10-21	41.5168	1.30855	2.5852	4.3	18.3702	25.9395	95.333	101.948	6.5426	8.63434	4.49725	4.15463	#N/A	0.228197
O11_Litter	O11	Litetr	2021-10-21	37.789	1.57279	1.9752	4.31	25.4814	25.9119	100	128.547	7.68708	8.86243	4.06021	2.7813	#N/A	0.141337
O12_Litter	O12	Litetr	2021-10-21	44.7092	2.0787	1.9601	5.19	38.7384	26.0812	100	114.483	4.77994	8.95703	4.09754	4.32175	#N/A	0.255916
O13_Litter	O13	Litetr	2021-09-12	40.1128	1.75554	1	5.035	12.2646	26.8799	53.555	41.523	5.0184	8.76348	3.17057	4.73479	#N/A	0.230673
O14_Litter	O14	Litetr	2021-10-05	35.1971	1.57069	NA	5.36	32.6296	26.1211	99.622	0	7.30987	9.01174	4.12907	5.00068	#N/A	0.258545
O15_Litter	O15	Litetr	2021-05-27	28.1186	1.0703	1	5.20333	35.4226	26.8511	99.506	133.503	5.14981	9.3313	3.84567	6.00392	#N/A	0.109599
O16_Litter	O16	Litetr	2021-08-01	38.0985	1.47305	1	4.72	5.7516	26.4551	51.327	40.039	4.62579	8.74824	4.12011	4.9389	#N/A	0.271757
O17_Litter	O17	Litetr	2021-08-01	25.4753	0.872363	1.3474	4.94333	32.0209	26.3846	81.703	46.437	8.4877	9.60212	4.43329	5.06905	#N/A	0.284062
O19_Litter	O19	Litetr	2021-06-15	42.1144	1.35873	1	4.67333	14.6441	25.3691	97.29	113.155	10.8821	8.69312	4.00318	5.31589	#N/A	0.259108
O20_Litter	O20	Litetr	2021-12-03	42.7155	1.40552	1	4.755	13.7557	26.5867	74.802	59.223	4.36954	8.47987	3.82864	4.80429	#N/A	0.284499
O21_Litter	O21	Litetr	2021-08-03	28.6453	1.31326	1	5.55	72.8076	25.5689	65.409	44.514	47.2651	9.05222	4.62185	6.0175	#N/A	0.185474
O22_Litter	O22	Litetr	2021-07-10	14.575	0.435915	NA	5.57667	24.2214	NA	85.544	0	1.93636	9.0002	4.33813	4.94892	#N/A	0.197849
O23_Litter	O23	Litetr	2021-07-10	29.3147	0.966429	NA	5.01333	21.3676	NA	28.548	0	0.93633	9.1192	4.75433	5.38984	#N/A	0.26768
O24_Litter	O24	Litetr	2021-07-10	23.4538	0.889487	NA	5.66333	32.0801	NA	92.709	0	10.6061	8.45829	4.4625	4.63648	#N/A	0.261748
O25_Litter	O25	Litetr	2021-07-10	35.9086	1.06891	NA	5.18	25.2671	NA	95.605	0	5.76761	8.77074	3.93216	4.45554	#N/A	0.310239
R01_Litter	R01	Litetr	2021-10-23	46.5208	2.00959	1.0991	5.425	5.96805	26.5878	100	224.706	3.83895	8.8768	3.80754	4.76699	#N/A	0.303406
R02_Litter	R02	Litetr	2021-10-05	42.2636	1.76025	NA	3.79	62.5058	25.6966	96.733	0	3.08989	8.86852	4.45011	5.75091	#N/A	0.331581
R03_Litter	R03	Litetr	2021-09-07	49.5486	1.40498	1.8671	5.05667	34.7693	25.4159	87.3	14.579	10.6909	8.31111	4.04729	4.64504	#N/A	0.347056
R04_Litter	R04	Litetr	2021-09-10	45.2854	1.45988	1.8285	5.10667	16.227	27.118	95.789	96.56	2.26794	7.72429	3.90118	4.19323	#N/A	0.290703
R05_Litter	R05	Litetr	2021-09-06	40.6258	1.40183	2.4276	5.48	36.9256	25.2815	98.374	94.583	10.2307	7.60437	3.37188	4.35697	#N/A	0.211532
R06_Litter	R06	Litetr	2021-09-07	46.7228	1.83556	1.0721	4.95	22.1504	25.2674	98.17	133.903	1.40449	8.09246	3.92288	3.94087	#N/A	0.32986
R08_Litter	R08	Litetr	2021-05-25	22.8157	0.964921	1	4.81333	38.8257	26.3323	99.078	88.159	7.20974	7.65916	3.25274	5.8479	#N/A	0.206678
R09_Litter	R09	Litetr	2021-05-27	32.2867	1.53292	1.7681	4.73667	33.6471	26.7651	99.514	82.435	4.86891	9.1187	4.1626	4.85566	#N/A	0.294443
R10_Litter	R10	Litetr	2021-10-31	45.6914	1.99927	NA	6.08	33.5035	25.7581	90.821	0	6.48537	8.75306	4.37697	NA	#N/A	0.216244
R11_Litter	R11	Litetr	2021-09-18	43.056	1.50624	1.5795	4.15333	51.7798	24.7199	99.242	171.417	8.12297	7.77901	3.53754	4.7993	#N/A	0.259839
R12_Litter	R12	Litetr	2021-09-04	42.5528	1.87988	1.3217	3.78333	52.372	25.1603	99.594	137.132	12.3683	7.30208	2.75972	4.23394	#N/A	0.198873
R13_Litter	R13	Litetr	2021-08-06	21.1454	0.895017	1.0502	4.78333	13.8122	25.5046	98.446	89.17	16.014	9.16963	4.19745	5.61135	#N/A	0.232066
R14_Litter	R14	Litetr	2021-08-10	46.6909	2.00886	1.5267	4.61667	10.3171	NA	100	112.393	7.60653	8.75	4.19687	4.00529	#N/A	0.304962
R15_Litter	R15	Litetr	2021-08-16	48.9916	1.54869	1.0696	5.13667	29.0947	25.132	98.05	168.619	5.67588	8.80609	4.04429	5.32135	#N/A	0.266927
R16_Litter	R16	Litetr	2021-08-01	35.8802	1.63762	1.1147	5.7	3.88889	26.0565	94.313	61.429	3.47293	8.53568	3.96101	4.95526	#N/A	0.317441
R17_Litter	R17	Litetr	2021-08-21	49.6807	1.96659	1	4.39333	51.3155	25.0876	100	154.363	11.8268	8.3468	3.56033	4.38058	#N/A	0.295987
R18_Litter	R18	Litetr	2021-12-05	50.3034	2.5574	1	5.05333	39.3724	25.2142	100	128.933	3.46329	8.42285	3.97554	4.66887	#N/A	0.316443
R21_Litter	R21	Litetr	2021-07-06	38.3487	1.19998	1	4.72	10.3082	NA	74.59	19.741	8.57499	8.54511	3.93669	4.19793	#N/A	0.247158
S01_Litter	S01	Litetr	2021-11-05	41.7299	1.33068	NA	5.25667	46.5847	25.4637	99.426	0	4.26966	9.08764	3.93381	5.40624	#N/A	0.249192
S02_Litter	S02	Litetr	2021-10-21	41.103	1.46727	NA	6.25	47.4956	26.3847	95.929	0	11.8222	8.91813	4.58368	5.2173	#N/A	0.251873
S03_Litter	S03	Litetr	2021-10-05	40.3045	1.21635	NA	6.23667	36.9353	25.7591	94.505	0	3.83895	9.01858	4.34797	5.03167	#N/A	0.294158
S04_Litter	S04	Litetr	2021-09-30	41.1511	1.47656	NA	4.20333	47.843	24.2982	100	0	4.111	9.11324	3.9982	5.79654	#N/A	0.110456
S05_Litter	S05	Litetr	2021-09-07	46.0221	1.17037	11.3529	4.61	36.9256	24.8862	95.497	76.058	9.77944	7.97558	3.55757	5.52304	#N/A	0.266987
S06_Litter	S06	Litetr	2021-09-14	43.7473	1.58349	11.8093	4.76333	47.865	25.9966	100	63.742	4.97476	6.66499	3.59018	NA	#N/A	0.122396
S07_Litter	S07	Litetr	2021-10-09	49.2512	1.65737	NA	4.39333	30.6008	26.2307	90.629	0	6.71475	8.76789	4.19834	5.49206	#N/A	0.253528
S08_Litter	S08	Litetr	2021-10-09	43.512	1.34358	NA	4.57333	19.7564	26.0073	100	0	9.97903	8.82666	4.07618	5.34666	#N/A	0.275113
S09_Litter	S09	Litetr	2021-10-05	36.0289	1.26192	NA	3.69667	57.4375	25.4116	96.413	0	5.49313	9.20441	3.52212	5.88203	#N/A	0.21711
S10_Litter	S10	Litetr	2021-05-30	22.5596	0.689547	5.7686	4.58667	32.9138	26.5972	100	49.532	9.3633	9.36035	3.72435	6.43361	#N/A	0.18602
S11_Litter	S11	Litetr	2021-10-28	46.1079	1.78904	NA	5.99333	47.4497	25.3392	75.471	0	7.40779	8.66586	3.79641	5.41859	#N/A	0.302523
S12_Litter	S12	Litetr	2021-09-17	44.5003	1.43946	1.7291	5.02667	32.1696	24.5358	83.04	36.869	4.29266	8.66532	3.98278	5.72903	#N/A	0.261426
S14_Litter	S14	Litetr	2021-10-25	49.7448	1.37493	NA	4.20667	48.7119	26.4901	95.725	0	5.58787	8.29016	4.44494	5.28944	#N/A	0.262401
S15_Litter	S15	Litetr	2021-09-04	38.1013	1.30033	4.6447	4.63667	34.4267	24.9055	63.841	13.853	9.73947	8.70826	4.31374	5.41207	#N/A	0.286594
S16_Litter	S16	Litetr	2021-08-10	38.3243	1.29905	4.4152	4.61333	21.8932	26.2566	100	69.338	10.4525	9.52537	4.7987	6.33959	#N/A	0.15332
S17_Litter	S17	Litetr	2022-08-04	43.6383	1.3288	13.5728	4.78333	52.0138	24.7663	100	90.129	7.41052	9.26114	3.94975	3.80437	#N/A	0.147452
S18_Litter	S18	Litetr	2021-06-09	33.8231	1.21875	9.9109	5.38333	25.0123	26.1679	99.082	27.296	4.77528	8.76583	4.2225	5.22473	#N/A	0.158355
S19_Litter	S19	Litetr	2021-08-10	47.6115	1.49924	14.2677	4.12667	35.656	NA	100.234	58.903	10.1767	8.98132	4.06963	5.53293	#N/A	0.292152
S20_Litter	S20	Litetr	2022-08-04	36.3326	1.1228	3.1386	4.94	30.9135	25.2981	97.67	11.799	8.61182	8.86221	4.56674	5.61966	#N/A	0.304908
S21_Litter	S21	Litetr	2021-06-09	17.5565	0.558475	NA	4.80667	18.9374	25.8636	100	8.846	10.2788	9.41035	4.38585	5.2729	#N/A	0.256705
S22_Litter	S22	Litetr	2021-08-16	40.0624	1.26106	12.9613	5.12	36.9549	24.9657	100	124.362	6.87678	9.09598	4.10059	4.79249	#N/A	0.176557
S23_Litter	S23	Litetr	2021-08-03	47.1739	2.10755	4.051	4.09	19.8413	NA	100	126.383	10.4112	8.70209	3.59602	6.04335	#N/A	0.0863736
S24_Litter	S24	Litetr	2021-06-15	34.7688	1.37568	2.4274	4.90333	39.3835	25.2317	100	99.941	4.39316	9.09026	4.41844	4.98307	#N/A	0.179524
S25_Litter	S25	Litetr	2021-12-05	45.5035	1.42801	14.3246	4.07667	41.544	25.1274	97.31	76.826	6.62547	8.65607	3.52256	5.64109	#N/A	0.213707
S26_Litter	S26	Litetr	2021-08-19	39.2864	0.918125	NA	4.52333	18.9368	24.7645	94.553	43.717	5.46698	8.83451	3.75717	5.5338	#N/A	0.150799
S27_Litter	S27	Litetr	2021-07-05	15.4236	0.528296	8.0176	4.92667	22.0407	25.817	87.516	75.866	9.91871	9.57771	4.31583	5.40856	#N/A	0.193369
S28_Litter	S28	Litetr	2021-07-06	16.1992	0.547468	3.791	5.51333	21.4416	25.2986	100	43.394	9.94835	9.67775	4.48039	6.03849	#N/A	0.263937
S31_Litter	S31	Litetr	2021-07-03	29.8122	0.997733	17.0032	5.11333	14.536	25.9786	98.242	53.846	4.23445	9.21684	3.61303	6.58551	#N/A	0.0808272
S32_Litter	S32	Litetr	2021-10-07	45.9749	1.39589	NA	4.7	37.1747	25.8192	100	0	3.93258	9.14846	2.94033	5.84123	#N/A	0.218
S33_Litter	S33	Litetr	2021-12-01	38.0883	1.35026	7.6119	5.52333	7.87158	25.1654	97.13	27.814	4.17157	8.45661	3.65146	4.79858	#N/A	0.0735662
R06_Soil	R06	Bulk soil	2021-09-07	38.6875	1.37669	1.8785	3.86	36.5596	25.7236	89.3	96.56	2.26794	8.76676	3.28817	0.260392	#N/A	#REF!
BO2_Soil	BO2	Bulk soil	2021-08-07	44.7568	0.643134	1	4.45336	31.1477	26.3602	81.599	100.499	14.8766	8.85684	3.9458	2.21594	#N/A	-0.0864807
BF1_Soil	BF1	Bulk soil	2021-12-01	45.9095	1.42711	16.6863	4.39	26.9921	25.0916	100	207.306	5.90347	8.97364	4.21946	2.61353	2.55676	-0.0857716
BF2_Soil	BF2	Bulk soil	2021-11-30	47.2152	1.39736	15.423	4.51667	41.1272	24.8512	100	454.33	4.96255	8.85937	4.39822	2.30342	2.32711	-0.0785641
BF3_Soil	BF3	Bulk soil	2021-11-25	47.8403	1.47269	13.4826	3.97333	27.7862	25.9143	100	254.594	11.8168	8.61592	4.08071	1.78489	2.44175	-0.0390495
BF4_Soil	BF4	Bulk soil	2021-11-27	45.1519	1.70505	13.629	4.18	28.2055	26.2839	99.426	257.816	10.0252	8.70106	3.29782	1.56443	2.63696	-0.0573892
BJ4_Soil	BJ4	Bulk soil	2021-08-13	43.9889	1.15517	13.6758	4.74333	33.536	25.0567	98.202	329.574	10.24	8.27505	2.90732	2.12642	2.44175	-0.0922979
BO3_Soil	BO3	Bulk soil	2021-08-07	44.804	0.850973	1	4.96333	32.9189	26.3539	95.037	112.06	14.5696	8.71447	3.94858	1.74019	3.42701	-0.0606476
BO4_Soil	BO4	Bulk soil	2021-08-13	45.0233	0.684912	1	4.59333	33.536	25.7286	86.62	98.627	18.2927	8.27872	3.99908	1.76352	4.11622	-0.112696
BO5_Soil	BO5	Bulk soil	2021-06-07	47.5012	0.570963	1	4.53	30.9509	26.4097	NA	102.408	21.2892	8.91466	4.42672	0.65059	4.01629	-0.15925
BR1_Soil	BR1	Bulk soil	2021-06-07	42.5785	1.00096	3.2868	4.39	37.0525	26.6796	94.545	113.2	7.21628	8.71774	3.93309	2.40494	4.15047	-0.0626981
BR2_Soil	BR2	Bulk soil	2021-08-12	44.8033	1.06344	1	4.41667	22.6069	26.7255	96.573	85.241	10.7241	8.75985	2.75719	1.5052	4.16371	-0.044466
BR3_Soil	BR3	Bulk soil	2021-06-09	42.6032	1.08193	1	4.44333	22.22	26.1768	82.579	93.718	12.8132	8.58772	3.39777	1.67374	4.40863	-0.0791345
BR4_Soil	BR4	Bulk soil	2021-08-12	44.0871	0.668929	1.1623	4.26	36.8354	26.534	96.637	89.814	18.1802	8.08551	3.41371	1.38629	3.7738	-0.108516
F01_Soil	F01	Bulk soil	2021-11-03	44.6914	1.40543	15.806	4.16333	33.1387	25.1606	96.357	82.173	11.5006	8.9076	4.28844	2.09979	3.21213	-0.0861587
F02_Soil	F02	Bulk soil	2021-09-29	46.2657	0.938439	5.5993	4.41667	21.6888	24.97	100	95.369	9.54195	8.21505	4.52766	0.362175	2.77856	-0.146828
F03_Soil	F03	Bulk soil	2021-10-09	43.4831	1.14033	17.0211	4.43	29.67	26.318	98.826	146.186	11.0574	8.60433	4.70833	2.03403	3.31095	-0.141481
F04_Soil	F04	Bulk soil	2021-10-09	47.0239	1.34699	10.7074	3.99667	22.7745	26.5069	100	267.675	4.40075	8.54393	4.53515	1.22034	3.51011	-0.092303
F05_Soil	F05	Bulk soil	2021-05-25	45.4483	1.43627	8.6631	4.10667	34.7357	25.9446	100	196.987	25.3222	8.59559	3.19015	0.218161	2.57874	-0.116858
F06_Soil	F06	Bulk soil	2021-06-25	47.1473	1.51601	9.3481	4.12667	28.0654	25.5628	99.63	195.844	7.47601	8.54955	3.39466	1.11334	3.02004	-0.105116
F07_Soil	F07	Bulk soil	2021-09-14	45.9596	1.28401	5.0909	4.39	24.9974	25.6672	98.182	207.987	14.7673	8.69151	3.52566	1.23099	3.73406	-0.0762961
F08_Soil	F08	Bulk soil	2021-09-10	36.1369	1.33921	16.1325	4.21	25.588	26.4863	100	184.141	4.02622	8.80148	3.64372	1.06429	3.23443	-0.137992
F09_Soil	F09	Bulk soil	2021-05-30	45.8042	1.92967	13.8075	4.17667	25.6836	26.3856	99.642	130.064	1.40449	8.92675	4.24884	0.397413	3.80457	-0.125484
F10_Soil	F10	Bulk soil	2021-10-31	42.9622	1.32392	NA	4.12333	25.6655	25.3744	99.662	0	4.66512	8.9692	3.61146	1.20265	3.97039	-0.106159
F11_Soil	F11	Bulk soil	2021-06-25	47.3516	1.02429	11.7783	4.35667	26.5241	25.9365	93.997	101.339	5.46703	8.85565	4.01864	1.38367	3.08842	-0.12064
F12_Soil	F12	Bulk soil	2021-11-03	45.3111	1.82464	16.9471	4.13333	28.3026	25.2381	98.674	177.022	6.16247	8.87956	4.05044	1.56395	3.74669	-0.102908
F13_Soil	F13	Bulk soil	2021-09-17	46.9666	1.46948	11.7803	4.24667	25.9096	24.4258	99.022	149.469	9.78255	8.5805	3.4742	1.04259	3.10109	-0.123641
F14_Soil	F14	Bulk soil	2021-10-23	45.5574	1.1821	12.2676	3.96	23.065	26.3329	100	105.431	12.6795	8.66404	3.93682	3.06558	2.86575	-0.0961548
F15_Soil	F15	Bulk soil	2021-10-21	46.1186	1.53547	14.4921	4.88333	23.0521	25.7106	100	133.501	3.08989	9.36952	4.32767	1.40754	3.74687	-0.0789696
F16_Soil	F16	Bulk soil	2021-11-07	43.6013	1.48393	17.3281	4.00667	27.588	NA	100	230.163	4.03001	9.12664	3.67805	0.749959	3.11634	-0.114667
F17_Soil	F17	Bulk soil	2021-06-08	47.8821	1.35287	15.399	3.7	29.1221	26.4834	100	243.98	12.5604	8.53278	3.79559	0.940991	3.61812	-0.133084
F18_Soil	F18	Bulk soil	2021-08-04	45.3916	1.50511	11.6323	4.38333	28.7475	24.9438	99.234	192.514	7.11056	8.98172	3.65114	1.50022	3.87149	-0.118671
F19_Soil	F19	Bulk soil	2021-08-10	45.0629	1.20043	16.0944	4.37667	26.8921	26.0159	99.974	131.66	9.48281	8.31551	4.7683	2.46731	3.72188	-0.13232
F20_Soil	F20	Bulk soil	2021-06-11	47.9496	1.12901	14.6415	4.47667	25.1102	25.5981	100	139.832	8.17978	8.43843	4.08499	1.48342	3.3661	-0.118999
F21_Soil	F21	Bulk soil	2021-06-15	45.7989	1.44521	9.8074	4.59667	36.0558	25.1745	99.47	136.671	5.01318	8.20571	3.93891	1.71431	3.24515	-0.123712
F22_Soil	F22	Bulk soil	2021-07-03	48.6183	1.34161	14.802	4.06	42.1552	25.3718	95.189	134.979	11.1986	9.03857	4.54906	1.94208	4.00187	-0.0836347
F23_Soil	F23	Bulk soil	2021-06-30	49.2585	1.11821	16.5108	4.00667	27.9949	24.9666	100	233.78	7.48259	8.68086	4.06099	1.19899	2.39176	-0.0697472
F24_Soil	F24	Bulk soil	2021-07-06	43.9229	1.4219	NA	4.49333	22.2586	25.3288	100	0	5.43071	8.95744	4.07675	2.76791	3.78868	-0.108509
F25_Soil	F25	Bulk soil	2021-07-06	45.1589	1.59343	NA	3.85333	21.4881	25.8046	100	0	6.83521	8.42392	4.00165	2.49177	3.51522	-0.111019
HO3_Soil	HO3	Bulk soil	2021-09-25	44.5454	1.04332	1	4.45336	31.1477	25.9185	98.838	142.165	2.05675	8.58636	4.21379	2.06137	4.11643	-0.113636
HF1_Soil	HF1	Bulk soil	2021-07-03	46.0822	1.41363	14.8611	4.38667	27.4763	25.5563	100	226.222	5.62253	9.24831	4.28103	2.15	3.69462	-0.124356
HF2_Soil	HF2	Bulk soil	2021-07-02	47.7623	1.52213	16.756	4.33667	25.9014	25.2249	100	281.459	14.5709	8.62819	4.21976	1.75264	4.13519	-0.101535
HF4_Soil	HF4	Bulk soil	2021-06-30	50.6571	1.3559	14.5019	4.19333	29.0734	25.2716	100	336.008	11.8285	8.71	3.90896	1.31044	3.77	-0.102206
HJ1_Soil	HJ1	Bulk soil	2021-10-21	44.8208	1.21849	NA	4.15	23.8061	NA	99.778	0	5.98145	8.97426	4.19702	0.431953	3.79801	-0.0812804
HJ2_Soil	HJ2	Bulk soil	2021-10-07	47.316	1.00597	NA	3.57333	30.8997	25.8474	99.146	0	6.04612	8.6254	4.8442	0.399217	3.43663	-0.109818
HJ4_Soil	HJ4	Bulk soil	2021-06-24	46.1032	1.4176	7.6327	4.32667	22.0464	26.0496	95.565	115.403	8.03115	8.5878	4.74249	1.88373	2.53196	-0.14478
HO1_Soil	HO1	Bulk soil	2021-10-25	44.734	0.717102	1	5.01	26.2705	26.5044	88.012	137.56	3.16585	9.12558	4.01564	2.63507	4.12381	-0.165241
HO2_Soil	HO2	Bulk soil	2021-10-28	43.9577	0.657104	1.5492	4.64333	24.9035	25.7972	93.397	158.393	19.5909	8.90206	4.0361	3.33787	3.39449	-0.0537289
HO4_Soil	HO4	Bulk soil	2021-06-24	44.5754	0.735717	1	4.59667	24.7501	26.0964	94.765	119.403	23.7063	8.99997	4.31229	2.2323	4.08924	-0.101885
HR1_Soil	HR1	Bulk soil	2021-10-25	43.7702	1.16991	2.4977	4.63	25.6642	26.394	99.07	112.531	6.89763	8.95339	4.45045	1.31891	3.83473	-0.131661
HR2_Soil	HR2	Bulk soil	2021-09-29	38.7611	1.25348	NA	4.57333	27.222	25.639	96.489	0	3.49241	8.64354	4.10978	1.07815	3.92617	-0.090821
HR3_Soil	HR3	Bulk soil	2021-09-29	45.6356	1.45751	NA	4.54333	23.0649	25.4922	97.934	0	5.32779	8.71427	4.49011	2.34967	3.17729	-0.143129
HR4_Soil	HR4	Bulk soil	2021-09-30	41.4945	1.34555	1.0721	4.22	34.9246	24.7343	97.934	146.393	0.442218	8.71627	3.27897	0.479694	4.22334	-0.130793
O01_Soil	O01	Bulk soil	2021-10-31	42.1966	0.695376	1	4.38667	28.7751	25.7506	100	132.837	5.86517	8.82253	3.94583	1.58305	3.90321	-0.115984
O02_Soil	O02	Bulk soil	2021-10-07	44.0699	0.862495	NA	4.80667	25.2918	26.1051	98.046	0	7.6779	8.96777	4.36589	1.1806	3.35318	-0.120282
O03_Soil	O03	Bulk soil	2021-06-09	46.7149	0.598533	1	4.65333	23.4486	26.1893	87.46	126.522	24.4416	9.03471	4.33724	3.42687	3.62152	-0.0895223
O04_Soil	O04	Bulk soil	2021-09-14	44.2784	0.778608	1	4.16667	20.5816	26.2488	87.364	89.504	5.38722	8.78169	3.87336	2.84119	3.74377	-0.0758987
O05_Soil	O05	Bulk soil	2021-09-25	44.08	0.710303	1	4.84333	29.099	25.9939	93.141	106.951	14.4121	7.86876	2.86304	1.27054	4.4683	-0.104089
O06_Soil	O06	Bulk soil	2022-05-25	45.3288	0.721388	1	4.48333	31.4107	26.2078	87.288	72.395	22.6592	8.76287	3.97583	1.27039	3.68646	-0.0740958
O07_Soil	O07	Bulk soil	2021-09-02	41.3697	0.644851	1	5.41667	24.5779	25.2289	100	132.346	8.19288	8.9854	4.60151	1.8679	3.68422	-0.124166
O08_Soil	O08	Bulk soil	2021-09-02	46.2251	0.795403	1	5.74667	20.3894	25.0193	95.205	145.667	9.12504	8.73167	4.72221	3.08192	3.47595	-0.0783494
O09_Soil	O09	Bulk soil	2021-10-23	42.7188	0.946774	2.1693	4.40667	26.535	26.5195	98.186	75.761	11.7728	9.25214	4.49475	2.6014	3.36223	-0.0454375
O10_Soil	O10	Bulk soil	2021-10-21	41.3602	0.794738	2.5852	4.50667	23.9146	25.9395	95.333	101.948	6.5426	9.1736	3.58665	2.97072	4.27801	-0.159132
O11_Soil	O11	Bulk soil	2021-10-21	42.0689	0.765548	1.9752	4.96	26.4132	25.9119	100	128.547	7.68708	9.25328	3.53519	2.63481	3.64314	-0.134669
O12_Soil	O12	Bulk soil	2021-10-21	14.7948	0.297449	1.9601	4.56667	32.1687	26.0812	100	114.483	4.77994	8.49104	3.4386	2.1983	3.49327	-0.123648
O13_Soil	O13	Bulk soil	2021-09-12	40.3868	1.02097	1	4.84	18.7374	26.8799	53.555	41.523	5.0184	8.8648	4.3396	1.46416	4.37624	-0.101214
O14_Soil	O14	Bulk soil	2021-10-05	44.8003	0.826018	NA	4.60333	27.7318	26.1211	99.622	0	7.30987	8.67804	4.31142	1.2284	2.56639	-0.0938761
O15_Soil	O15	Bulk soil	2021-05-27	46.9666	0.762223	1	4.81	24.2129	26.8511	99.506	133.503	5.14981	9.0188	3.86278	0.930664	3.70835	-0.132687
O16_Soil	O16	Bulk soil	2021-08-01	32.3781	0.801796	1	4.10667	31.4445	26.4551	51.327	40.039	4.62579	8.78043	4.20286	2.40202	3.59531	-0.0888284
O17_Soil	O17	Bulk soil	2021-08-01	32.4273	0.800308	1.3474	4.48333	17.6981	26.3846	81.703	46.437	8.4877	8.99444	4.41064	2.71712	2.10789	-0.0618207
O18_Soil	O18	Bulk soil	2021-08-13	42.9693	0.963885	1	4.67333	37.8756	25.7336	86.6	55.088	8.98876	8.86912	4.02531	1.7503	4.0576	-0.0749799
O19_Soil	O19	Bulk soil	2021-06-15	47.7464	0.660036	1	4.96667	35.5118	25.3691	97.29	113.155	10.8821	8.56175	4.38403	2.13393	4.17668	-0.101565
O20_Soil	O20	Bulk soil	2021-12-03	45.0502	0.74872	1	4.73333	24.4712	26.5867	74.802	59.223	4.36954	8.57761	3.16306	1.87138	3.67047	-0.100381
O21_Soil	O21	Bulk soil	2021-08-03	46.0745	0.609579	1	5.78	57.171	25.5689	65.409	44.514	47.2651	7.8526	3.19867	0.252391	4.02409	-0.0696357
O22_Soil	O22	Bulk soil	2021-07-10	43.9941	1.15639	NA	4.95333	28.2498	NA	85.544	0	1.93636	9.00787	3.80249	2.27929	4.20177	-0.0784741
O23_Soil	O23	Bulk soil	2021-07-10	37.2058	0.813374	NA	4.40667	23.0135	NA	28.548	0	0.93633	8.27619	4.64103	2.45318	2.84591	-0.0422861
O24_Soil	O24	Bulk soil	2021-07-10	46.36	0.990305	NA	4.86667	20.427	NA	92.709	0	10.6061	9.19076	4.59572	3.7292	4.00515	-0.112354
O25_Soil	O25	Bulk soil	2021-07-10	45.6283	0.791894	NA	4.61333	21.2975	NA	95.605	0	5.76761	9.22642	4.56671	2.57185	2.92687	-0.101769
R01_Soil	R01	Bulk soil	2021-10-23	46.2383	1.20685	1.0991	4.94333	28.0349	26.5878	100	224.706	3.83895	9.14528	3.53601	0.459157	4.33008	-0.0827436
R02_Soil	R02	Bulk soil	2021-10-05	43.7188	1.64855	NA	3.99	28.4827	25.6966	96.733	0	3.08989	8.90902	4.40652	1.47219	4.06884	-0.100559
R03_Soil	R03	Bulk soil	2021-09-07	41.684	1.09125	1.8671	4.54333	22.883	25.4159	87.3	14.579	10.6909	8.61151	3.88833	1.51979	3.08346	-0.0961129
R04_Soil	R04	Bulk soil	2021-09-10	30.3654	1.03503	1.8285	4.71667	23.3048	27.118	95.789	96.56	2.26794	8.65631	4.51218	2.62013	2.06545	-0.087708
R08_Soil	R08	Bulk soil	2021-05-25	46.0378	1.30074	1	4.47333	28.6348	26.3323	99.078	88.159	7.20974	8.89637	4.37529	3.04448	3.87721	-0.109247
R09_Soil	R09	Bulk soil	2021-05-27	49.0592	1.68705	1.7681	4.26	24.0527	26.7651	99.514	82.435	4.86891	8.88543	4.00794	2.06888	3.6607	-0.165644
R10_Soil	R10	Bulk soil	2021-10-31	41.7112	1.23802	NA	5.03333	30.4962	25.7581	90.821	0	6.48537	8.9282	4.17962	2.06096	4.34705	-0.086134
R11_Soil	R11	Bulk soil	2021-09-18	37.7834	1.33058	1.5795	4.39667	23.7267	24.7199	99.242	171.417	8.12297	8.98257	4.4772	3.26762	3.09613	-0.0490982
R12_Soil	R12	Bulk soil	2021-09-04	45.7306	0.887889	1.3217	4.03667	23.379	25.1603	99.594	137.132	12.3683	8.8029	4.4966	2.17979	1.7035	-0.0848235
R13_Soil	R13	Bulk soil	2021-08-06	41.3951	1.06726	1.0502	4.43	20.1213	25.5046	98.446	89.17	16.014	7.81137	4.31821	2.04934	3.42054	-0.0810873
R14_Soil	R14	Bulk soil	2021-08-10	43.7637	1.56203	1.5267	4.33667	32.085	NA	100	112.393	7.60653	8.29283	4.03597	1.95651	3.47544	-0.117693
R15_Soil	R15	Bulk soil	2021-08-16	45.1982	1.39012	1.0696	4.69	22.1398	25.132	98.05	168.619	5.67588	8.66466	3.85213	2.12883	3.64969	-0.143452
R16_Soil	R16	Bulk soil	2021-08-01	36.1168	1.02782	1.1147	4.62333	22.3245	26.0565	94.313	61.429	3.47293	8.40389	4.0153	1.47416	3.78983	-0.136006
R17_Soil	R17	Bulk soil	2021-08-21	41.427	1.36174	1	4.64	38.3779	25.0876	100	154.363	11.8268	8.04759	4.58543	1.74787	3.76774	-0.0905686
R18_Soil	R18	Bulk soil	2021-12-05	45.257	1.75906	1	4.66667	35.496	25.2142	100	128.933	3.46329	9.06435	3.43993	NA	4.44676	-0.134938
R21_Soil	R21	Bulk soil	2021-07-06	40.9005	1.15439	1	4.65667	19.6404	NA	74.59	19.741	8.57499	8.94124	4.61745	NA	2.9392	-0.108153
S02_Soil	S02	Bulk soil	2021-10-21	43.2503	1.53639	NA	4.72	22.5409	26.3847	95.929	0	11.8222	8.83597	4.28372	NA	4.37291	-0.163774
S03_Soil	S03	Bulk soil	2021-10-05	39.4301	1.1521	NA	4.53667	24.9588	25.7591	94.505	0	3.83895	8.85454	3.27517	NA	4.30833	-0.151588
S04_Soil	S04	Bulk soil	2021-09-30	33.4874	1.08848	NA	4.19333	25.0159	24.2982	100	0	4.111	8.54034	4.13763	NA	4.04713	-0.156096
S05_Soil	S05	Bulk soil	2021-09-07	45.6914	1.35913	11.3529	4.4	23.2517	24.8862	95.497	76.058	9.77944	8.61738	4.53517	NA	4.10125	-0.145399
S06_Soil	S06	Bulk soil	2021-09-14	40.6423	1.4453	11.8093	4.33333	27.39	25.9966	100	63.742	4.97476	8.78906	3.40874	NA	3.42362	-0.150906
S07_Soil	S07	Bulk soil	2021-10-09	43.1351	1.10597	NA	4.15333	15.9775	26.2307	90.629	0	6.71475	8.67605	NA	NA	4.24985	-0.140491
S08_Soil	S08	Bulk soil	2021-10-09	44.3321	1.03913	NA	4.2	20.8083	26.0073	100	0	9.97903	8.24266	4.19237	NA	3.84423	-0.122387
S09_Soil	S09	Bulk soil	2021-10-05	48.2403	1.2716	NA	4.1	31.2628	25.4116	96.413	0	5.49313	8.76128	3.99811	NA	4.27643	-0.13206
S10_Soil	S10	Bulk soil	2021-05-30	44.7335	1.38576	5.7686	4.62	21.3409	26.5972	100	49.532	9.3633	8.58809	3.91432	NA	2.99128	-0.148795
S11_Soil	S11	Bulk soil	2021-10-28	40.2676	1.13608	NA	5.03667	29.1263	25.3392	75.471	0	7.40779	8.61121	3.60963	NA	4.4499	-0.167661
S12_Soil	S12	Bulk soil	2021-09-17	39.3576	1.26669	1.7291	4.90333	21.8643	24.5358	83.04	36.869	4.29266	8.39417	3.57597	NA	4.14959	-0.119698
S14_Soil	S14	Bulk soil	2021-10-25	41.6833	1.47465	NA	4.06667	24.1335	26.4901	95.725	0	5.58787	8.74419	3.39063	NA	3.50018	-0.0904904
S15_Soil	S15	Bulk soil	2021-09-04	46.9051	1.2161	4.6447	4.31667	26.9798	24.9055	63.841	13.853	9.73947	8.93754	3.78151	NA	3.77151	-0.168669
S16_Soil	S16	Bulk soil	2021-08-10	42.7229	1.14889	4.4152	4.44	23.4596	26.2566	100	69.338	10.4525	9.04618	3.74491	NA	3.9628	-0.132854
S17_Soil	S17	Bulk soil	2022-08-04	39.9706	1.3903	13.5728	3.89	34.436	24.7663	100	90.129	7.41052	8.34766	3.75485	NA	4.23021	-0.143852
S18_Soil	S18	Bulk soil	2021-06-09	41.6793	1.13738	9.9109	4.83667	29.705	26.1679	99.082	27.296	4.77528	8.63803	4.12426	NA	3.75236	-0.152211
S19_Soil	S19	Bulk soil	2021-08-10	45.5483	1.49102	14.2677	4.14667	34.4581	NA	100.234	58.903	10.1767	8.71107	4.10728	NA	3.7352	-0.0826588
S20_Soil	S20	Bulk soil	2022-08-04	39.041	1.1278	3.1386	4.84333	18.9862	25.2981	97.67	11.799	8.61182	8.65759	3.66704	NA	3.78072	-0.188605
S21_Soil	S21	Bulk soil	2021-06-09	43.607	0.824562	NA	4.25333	10.4775	25.8636	100	8.846	10.2788	8.63064	3.50168	NA	4.00517	-0.157647
S22_Soil	S22	Bulk soil	2021-08-16	45.3528	1.35821	12.9613	4.04667	30.0424	24.9657	100	124.362	6.87678	8.29409	3.3307	NA	4.35541	-0.172836
S23_Soil	S23	Bulk soil	2021-08-03	42.5222	1.41311	4.051	4.31333	23.9448	NA	100	126.383	10.4112	8.41784	3.80934	NA	3.80269	-0.125788
S24_Soil	S24	Bulk soil	2021-06-15	45.1771	1.31546	2.4274	4.6	37.7705	25.2317	100	99.941	4.39316	8.6012	3.58778	NA	3.54842	-0.16807
S25_Soil	S25	Bulk soil	2021-12-05	42.8108	1.62362	14.3246	4.17	26.8882	25.1274	97.31	76.826	6.62547	8.71701	4.31253	NA	3.56498	-0.148964
S26_Soil	S26	Bulk soil	2021-08-19	39.6142	1.08673	NA	4.48667	37.1967	24.7645	94.553	43.717	5.46698	8.13542	2.61446	NA	3.55961	-0.0865336
S27_Soil	S27	Bulk soil	2021-07-05	43.8339	0.947054	8.0176	4.23333	15.0987	25.817	87.516	75.866	9.91871	8.7862	3.31727	NA	3.36586	-0.0953403
S28_Soil	S28	Bulk soil	2021-07-06	43.3128	1.3398	3.791	4.10667	16.9596	25.2986	100	43.394	9.94835	9.06063	3.78617	NA	2.96402	-0.185858
S31_Soil	S31	Bulk soil	2021-07-03	45.8368	1.32162	17.0032	4.21333	19.8234	25.9786	98.242	53.846	4.23445	8.89138	3.95141	NA	4.20711	-0.123233
S32_Soil	S32	Bulk soil	2021-10-07	45.9263	1.4011	NA	4.73	23.4696	25.8192	100	0	3.93258	8.5447	3.97955	NA	4.16332	-0.160121
S33_Soil	S33	Bulk soil	2021-12-01	42.0898	1.34589	7.6119	4.06333	16.4342	25.1654	97.13	27.814	4.17157	8.67859	3.92313	NA	4.32426	-0.12007
BF1_Rhizosphere	BF1	Rhizospheres	2021-12-01	45.9095	1.42711	16.6863	4.39	26.9921	25.0916	100	207.306	5.90347	7.44869	3.61915	3.03961	3.74917	-0.102652
BF2_Rhizosphere	BF2	Rhizospheres	2021-11-30	47.2152	1.39736	15.423	4.51667	41.1272	24.8512	100	454.33	4.96255	8.0312	3.71097	3.47424	3.11669	-0.0920592
BF3_Rhizosphere	BF3	Rhizospheres	2021-11-25	47.8403	1.47269	13.4826	3.97333	27.7862	25.9143	100	254.594	11.8168	6.7921	3.82797	2.12723	3.77638	-0.131185
BF4_Rhizosphere	BF4	Rhizospheres	2021-11-27	45.1519	1.70505	13.629	4.18	28.2055	26.2839	99.426	257.816	10.0252	7.87855	3.37769	3.76049	3.31639	-0.0881109
BJ4_Rhizosphere	BJ4	Rhizospheres	2021-08-13	43.9889	1.15517	13.6758	4.74333	33.536	25.0567	98.202	329.574	10.24	7.06486	3.22531	2.93362	3.28605	-0.105566
BO2_Rhizosphere	BO2	Rhizospheres	2021-08-07	44.7568	0.643134	1	4.47925	26.7977	26.3602	81.599	100.499	14.8766	6.49093	2.80526	4.2005	3.87583	-0.182969
BO3_Rhizosphere	BO3	Rhizospheres	2021-08-07	44.804	0.850973	1	4.96333	32.9189	26.3539	95.037	112.06	14.5696	7.02177	3.38385	3.22116	3.96687	-0.166103
BO4_Rhizosphere	BO4	Rhizospheres	2021-08-13	45.0233	0.684912	1	4.59333	33.536	25.7286	86.62	98.627	18.2927	6.51852	3.74813	3.67564	3.86751	-0.162663
BO5_Rhizosphere	BO5	Rhizospheres	2021-06-07	47.5012	0.570963	1	4.53	30.9509	26.4097	NA	102.408	21.2892	6.45702	2.87094	3.45554	3.72058	-0.169909
BR1_Rhizosphere	BR1	Rhizospheres	2021-06-07	42.5785	1.00096	3.2868	4.39	37.0525	26.6796	94.545	113.2	7.21628	7.16676	2.91746	1.08115	1.47196	-0.0783895
BR2_Rhizosphere	BR2	Rhizospheres	2021-08-12	44.8033	1.06344	1	4.41667	22.6069	26.7255	96.573	85.241	10.7241	6.56253	3.39672	4.00134	2.89155	-0.12536
BR3_Rhizosphere	BR3	Rhizospheres	2021-06-09	42.6032	1.08193	1	4.44333	22.22	26.1768	82.579	93.718	12.8132	6.57889	2.92044	3.1866	3.80666	-0.143245
BR4_Rhizosphere	BR4	Rhizospheres	2021-08-12	44.0871	0.668929	1.1623	4.26	36.8354	26.534	96.637	89.814	18.1802	6.91755	3.14939	3.35633	3.63346	-0.113103
F01_Rhizosphere	F01	Rhizospheres	2021-11-03	4.46914	1.40543	15.806	4.16333	33.1387	25.1606	96.357	82.173	11.5006	7.89973	3.66438	2.40404	2.91957	-0.132311
F02_Rhizosphere	F02	Rhizospheres	2021-09-29	46.2657	0.938439	5.5993	4.41667	21.6888	24.97	100	95.369	9.54195	7.1825	2.93304	2.93535	2.2481	-0.0882304
F03_Rhizosphere	F03	Rhizospheres	2021-10-09	43.4831	1.14033	17.0211	4.43	29.67	26.318	98.826	146.186	11.0574	7.02329	3.36464	3.8301	2.42732	-0.0838071
F04_Rhizosphere	F04	Rhizospheres	2021-10-09	47.0239	1.34699	10.7074	3.99667	22.7745	26.5069	100	267.675	4.40075	6.19128	2.10594	2.97386	2.21432	-0.0840429
F05_Rhizosphere	F05	Rhizospheres	2021-05-25	45.4483	1.43627	8.6631	4.10667	34.7357	25.9446	100	196.987	25.3222	6.74484	1.35074	3.74188	3.12391	-0.0987182
F06_Rhizosphere	F06	Rhizospheres	2021-06-25	47.1473	1.51601	9.3481	4.12667	28.0654	25.5628	99.63	195.844	7.47601	6.52587	2.36566	1.45724	2.11953	-0.0893392
F07_Rhizosphere	F07	Rhizospheres	2021-09-14	45.9596	1.28401	5.0909	4.39	24.9974	25.6672	98.182	207.987	14.7673	6.25135	2.82806	3.32523	2.01996	-0.0559177
F08_Rhizosphere	F08	Rhizospheres	2021-09-10	36.1369	1.33921	16.1325	4.21	25.588	26.4863	100	184.141	4.02622	4.97916	2.17428	3.3285	1.83306	-0.0649511
F09_Rhizosphere	F09	Rhizospheres	2021-05-30	4.58042	1.92967	13.8075	4.17667	25.6836	26.3856	99.642	130.064	1.40449	7.16112	2.35339	3.51742	2.67707	-0.0906923
F10_Rhizosphere	F10	Rhizospheres	2021-10-31	42.9622	1.32392	NA	4.12333	25.6655	25.3744	99.662	0	4.66512	7.41314	NA	2.06426	3.02209	-0.10036
F11_Rhizosphere	F11	Rhizospheres	2021-06-25	47.3516	1.02429	11.7783	4.35667	26.5241	25.9365	93.997	101.339	5.46703	7.23379	1.38632	3.36997	3.80347	-0.111184
F12_Rhizosphere	F12	Rhizospheres	2021-11-03	45.3111	1.82464	16.9471	4.13333	28.3026	25.2381	98.674	177.022	6.16247	6.83513	2.8739	2.32062	1.24777	-0.063204
F13_Rhizosphere	F13	Rhizospheres	2021-09-17	46.9666	1.46948	11.7803	4.24667	25.9096	24.4258	99.022	149.469	9.78255	6.80896	3.62471	3.42878	3.64769	-0.106364
F14_Rhizosphere	F14	Rhizospheres	2021-10-23	45.5574	1.1821	12.2676	3.96	23.065	26.3329	100	105.431	12.6795	7.42906	3.48318	3.70275	2.39114	-0.0737458
F15_Rhizosphere	F15	Rhizospheres	2021-10-21	46.1186	1.53547	14.4921	4.88333	23.0521	25.7106	100	133.501	3.08989	7.2547	2.68495	3.60502	2.22093	-0.0839076
F16_Rhizosphere	F16	Rhizospheres	2021-11-07	43.6013	1.48393	17.3281	4.00667	27.588	NA	100	230.163	4.03001	7.46652	1.69637	3.48787	3.50031	0.0845732
F17_Rhizosphere	F17	Rhizospheres	2021-06-08	47.8821	1.35287	15.399	3.7	29.1221	26.4834	100	243.98	12.5604	5.80174	2.3695	3.55122	3.21626	-0.0331138
F18_Rhizosphere	F18	Rhizospheres	2021-08-04	45.3916	1.50511	11.6323	4.38333	28.7475	24.9438	99.234	192.514	7.11056	7.2567	2.35068	3.75139	4.16333	0.102362
F19_Rhizosphere	F19	Rhizospheres	2021-08-10	45.0629	1.20043	16.0944	4.37667	26.8921	26.0159	99.974	131.66	9.48281	7.42196	3.19318	2.58011	3.21349	-0.0858061
F20_Rhizosphere	F20	Rhizospheres	2021-06-11	47.9496	1.12901	14.6415	4.47667	25.1102	25.5981	100	139.832	8.17978	6.76846	1.5008	2.40756	2.47918	-0.0994158
F21_Rhizosphere	F21	Rhizospheres	2021-06-15	45.7989	1.44521	9.8074	4.59667	36.0558	25.1745	99.47	136.671	5.01318	7.20988	1.55162	2.33131	2.23566	-0.107681
F22_Rhizosphere	F22	Rhizospheres	2021-07-03	48.6183	1.34161	14.802	4.06	42.1552	25.3718	95.189	134.979	11.1986	NA	2.80022	2.61952	3.72045	-0.114479
F23_Rhizosphere	F23	Rhizospheres	2021-06-30	49.2585	1.11821	16.5108	4.00667	27.9949	24.9666	100	233.78	7.48259	6.30436	2.28625	3.11472	1.48399	-0.0832913
F24_Rhizosphere	F24	Rhizospheres	2021-07-06	43.9229	1.4219	NA	4.49333	22.2586	25.3288	100	0	5.43071	6.84154	2.24967	2.05361	3.05203	-0.123383
F25_Rhizosphere	F25	Rhizospheres	2021-07-06	45.1589	1.59343	NA	3.85333	21.4881	25.8046	100	0	6.83521	5.01034	1.01708	3.38934	3.17813	0.0980623
HF1_Rhizosphere	HF1	Rhizospheres	2021-07-03	46.0822	1.41363	14.8611	4.38667	27.4763	25.5563	100	226.222	5.62253	6.75218	2.63183	3.43918	2.29599	-0.000413405
HF2_Rhizosphere	HF2	Rhizospheres	2021-07-02	47.7623	1.52213	16.756	4.33667	25.9014	25.2249	100	281.459	14.5709	7.02065	3.28918	3.29092	2.89615	-0.0426025
HF3_Rhizosphere	HF3	Rhizospheres	2021-07-02	48.6546	1.25371	15.2756	4.47925	26.7977	24.9696	97.978	355.673	6.4407	6.42533	2.01176	3.54733	1.98988	-0.0629862
HF4_Rhizosphere	HF4	Rhizospheres	2021-06-30	50.6571	1.3559	14.5019	4.19333	29.0734	25.2716	100	336.008	11.8285	6.06546	3.40233	2.96282	2.76206	-0.0774694
HJ1_Rhizosphere	HJ1	Rhizospheres	2021-10-21	44.8208	1.21849	NA	4.15	23.8061	NA	99.778	0	5.98145	7.71698	2.92423	2.01711	3.59994	-0.105427
HJ2_Rhizosphere	HJ2	Rhizospheres	2021-10-07	47.316	1.00597	NA	3.57333	30.8997	25.8474	99.146	0	6.04612	7.4227	1.78342	0.665131	1.6415	-0.0700429
HJ4_Rhizosphere	HJ4	Rhizospheres	2021-06-24	46.1032	1.4176	7.6327	4.32667	22.0464	26.0496	95.565	115.403	8.03115	7.02129	2.9106	3.6216	3.46873	-0.115393
HO1_Rhizosphere	HO1	Rhizospheres	2021-10-25	44.734	0.717102	1	5.01	26.2705	26.5044	88.012	137.56	3.16585	6.62791	3.18401	3.50391	4.05148	-0.0284763
HO2_Rhizosphere	HO2	Rhizospheres	2021-10-28	43.9577	0.657104	1.5492	4.64333	24.9035	25.7972	93.397	158.393	19.5909	6.62144	2.94476	2.17202	4.32731	-0.0521069
HO3_Rhizosphere	HO3	Rhizospheres	2021-09-25	4.45454	1.04332	1	4.47925	26.7977	25.9185	98.838	142.165	2.05675	7.35142	3.21342	2.82833	4.26863	0.0181922
HO4_Rhizosphere	HO4	Rhizospheres	2021-06-24	44.5754	0.735717	1	4.59667	24.7501	26.0964	94.765	119.403	23.7063	7.26949	3.44988	3.70384	4.27383	-0.168598
HR1_Rhizosphere	HR1	Rhizospheres	2021-10-25	43.7702	1.16991	2.4977	4.63	25.6642	26.394	99.07	112.531	6.89763	7.92518	2.75071	1.75783	2.35806	-0.0769371
HR2_Rhizosphere	HR2	Rhizospheres	2021-09-29	38.7611	1.25348	NA	4.57333	27.222	25.639	96.489	0	3.49241	7.80876	3.66993	3.78012	3.43689	-0.107586
HR3_Rhizosphere	HR3	Rhizospheres	2021-09-29	4.56356	1.45751	NA	4.54333	23.0649	25.4922	97.934	0	5.32779	7.47824	3.60513	4.18543	3.27361	-0.133533
HR4_Rhizosphere	HR4	Rhizospheres	2021-09-30	41.4945	1.34555	1.0721	4.22	34.9246	24.7343	97.934	146.393	0.442218	7.35534	3.36529	3.8688	4.1096	-0.144711
O01_Rhizosphere	O01	Rhizospheres	2021-10-31	4.21966	0.695376	1	4.38667	28.7751	25.7506	100	132.837	5.86517	6.90903	3.09707	3.75918	1.50446	-0.0917062
O02_Rhizosphere	O02	Rhizospheres	2021-10-07	44.0699	0.862495	NA	4.80667	25.2918	26.1051	98.046	0	7.6779	7.42398	3.19258	2.88374	3.90983	-0.0401723
O03_Rhizosphere	O03	Rhizospheres	2021-06-09	46.7149	0.598533	1	4.65333	23.4486	26.1893	87.46	126.522	24.4416	6.76843	3.27702	4.0483	4.3405	-0.118137
O04_Rhizosphere	O04	Rhizospheres	2021-09-14	44.2784	0.778608	1	4.16667	20.5816	26.2488	87.364	89.504	5.38722	7.46987	3.72439	3.07756	3.5744	-0.0784168
O05_Rhizosphere	O05	Rhizospheres	2021-09-25	44.08	0.710303	1	4.84333	29.099	25.9939	93.141	106.951	14.4121	7.15295	3.89324	3.78871	2.88477	-0.115571
O06_Rhizosphere	O06	Rhizospheres	2022-05-25	45.3288	0.721388	1	4.48333	31.4107	26.2078	87.288	72.395	22.6592	7.2303	2.44408	4.05415	3.43937	-0.161066
O07_Rhizosphere	O07	Rhizospheres	2021-09-02	41.3697	0.644851	1	5.41667	24.5779	25.2289	100	132.346	8.19288	6.59361	3.54179	2.85476	4.12732	-0.121765
O08_Rhizosphere	O08	Rhizospheres	2021-09-02	46.2251	0.795403	1	5.74667	20.3894	25.0193	95.205	145.667	9.12504	6.65785	4.01512	3.13329	3.15229	-0.0488293
O09_Rhizosphere	O09	Rhizospheres	2021-10-23	42.7188	0.946774	2.1693	4.40667	26.535	26.5195	98.186	75.761	11.7728	7.22426	3.19056	3.83003	4.37578	-0.203244
O10_Rhizosphere	O10	Rhizospheres	2021-10-21	41.3602	0.794738	2.5852	4.50667	23.9146	25.9395	95.333	101.948	6.5426	7.189	2.88706	4.06575	3.92832	-0.178899
O11_Rhizosphere	O11	Rhizospheres	2021-10-21	42.0689	0.765548	1.9752	4.96	26.4132	25.9119	100	128.547	7.68708	6.81023	3.38356	3.77662	3.68981	-0.0953799
O12_Rhizosphere	O12	Rhizospheres	2021-10-21	14.7948	0.297449	1.9601	4.56667	32.1687	26.0812	100	114.483	4.77994	7.29879	1.99841	3.45516	2.13818	-0.117541
O13_Rhizosphere	O13	Rhizospheres	2021-09-12	4.03868	1.02097	1	4.84	18.7374	26.8799	53.555	41.523	5.0184	6.7101	3.62937	3.35146	4.54232	0.0898356
O14_Rhizosphere	O14	Rhizospheres	2021-10-05	44.8003	0.826018	NA	4.60333	27.7318	26.1211	99.622	0	7.30987	7.13017	2.8294	3.70453	4.2469	-0.128947
O15_Rhizosphere	O15	Rhizospheres	2021-05-27	46.9666	0.762223	1	4.81	24.2129	26.8511	99.506	133.503	5.14981	6.7159	3.14295	2.5794	3.50733	-0.141361
O16_Rhizosphere	O16	Rhizospheres	2021-08-01	32.3781	0.801796	1	4.10667	31.4445	26.4551	51.327	40.039	4.62579	6.79536	3.59223	3.30987	4.27226	-0.177457
O17_Rhizosphere	O17	Rhizospheres	2021-08-01	3.24273	0.800308	1.3474	4.48333	17.6981	26.3846	81.703	46.437	8.4877	6.91544	2.88909	3.45837	4.20734	-0.178053
O18_Rhizosphere	O18	Rhizospheres	2021-08-13	42.9693	1.162	1	4.67333	37.8756	25.7336	86.6	55.088	8.98876	7.34756	3.64644	3.55703	4.11322	-0.161139
O19_Rhizosphere	O19	Rhizospheres	2021-06-15	47.7464	0.660036	1	4.96667	35.5118	25.3691	97.29	113.155	10.8821	6.58193	2.54509	3.59964	4.41508	-0.066332
O20_Rhizosphere	O20	Rhizospheres	2021-12-03	45.0502	0.74872	1	4.73333	24.4712	26.5867	74.802	59.223	4.36954	7.71649	3.31887	3.26425	4.14702	-0.0915336
O21_Rhizosphere	O21	Rhizospheres	2021-08-03	4.60745	0.609579	1	5.78	57.171	25.5689	65.409	44.514	47.2651	6.7945	1.20654	2.52154	4.43119	0.0704009
O22_Rhizosphere	O22	Rhizospheres	2021-07-10	43.9941	1.15639	NA	4.95333	28.2498	NA	85.544	0	1.93636	7.24904	2.90586	3.35332	3.38202	-0.1106
O23_Rhizosphere	O23	Rhizospheres	2021-07-10	37.2058	0.813374	NA	4.40667	23.0135	NA	28.548	0	0.93633	7.18689	2.82149	3.1994	3.12816	-0.101451
O24_Rhizosphere	O24	Rhizospheres	2021-07-10	46.36	0.990305	NA	4.86667	20.427	NA	92.709	0	10.6061	6.54253	3.47461	4.05881	3.88641	-0.15598
O25_Rhizosphere	O25	Rhizospheres	2021-07-10	45.6283	0.791894	NA	4.61333	21.2975	NA	95.605	0	5.76761	6.69329	2.8257	3.74234	3.8916	-0.160033
R01_Rhizosphere	R01	Rhizospheres	2021-10-23	46.2383	1.20685	1.0991	4.94333	28.0349	26.5878	100	224.706	3.83895	5.38438	1.52323	2.47264	2.55148	-0.103447
R02_Rhizosphere	R02	Rhizospheres	2021-10-05	43.7188	1.64855	NA	3.99	28.4827	25.6966	96.733	0	3.08989	7.06188	3.45986	3.65949	3.82394	0.0956139
R03_Rhizosphere	R03	Rhizospheres	2021-09-07	41.684	1.09125	1.8671	4.54333	22.883	25.4159	87.3	14.579	10.6909	6.86747	3.75553	3.92151	4.28704	-0.0978953
R04_Rhizosphere	R04	Rhizospheres	2021-09-10	30.3654	1.03503	1.8285	4.71667	23.3048	27.118	95.789	96.56	2.26794	6.50919	1.85675	1.08245	2.59863	-0.0762515
R05_Rhizosphere	R05	Rhizospheres	2021-09-06	45.5232	1.25009	2.4276	4.94667	22.7432	25.2815	98.374	94.583	10.2307	6.63141	1.6558	3.8683	3.23799	-0.148319
R06_Rhizosphere	R06	Rhizospheres	2021-09-07	38.6875	1.37669	1.0721	4.47925	26.7977	25.2674	98.17	133.903	1.40449	7.00763	3.5608	3.29902	2.08638	-0.0509442
R08_Rhizosphere	R08	Rhizospheres	2021-05-25	46.0378	1.30074	1	4.47925	28.6348	26.3323	99.078	88.159	7.20974	6.43676	2.38057	3.95884	2.67474	-0.107865
R09_Rhizosphere	R09	Rhizospheres	2021-05-27	4.90592	1.68705	1.7681	4.47925	24.0527	26.7651	99.514	82.435	4.86891	6.49582	2.93043	3.80315	3.85892	-0.145174
R11_Rhizosphere	R11	Rhizospheres	2021-09-18	37.7834	1.33058	1.5795	4.39667	23.7267	24.7199	99.242	171.417	8.12297	6.48762	1.72419	3.32507	2.95064	-0.0825543
R12_Rhizosphere	R12	Rhizospheres	2021-09-04	4.57306	0.887889	1.3217	4.03667	23.379	25.1603	99.594	137.132	12.3683	NA	3.00851	3.02621	3.82903	0.0871832
R13_Rhizosphere	R13	Rhizospheres	2021-08-06	41.3951	1.06726	1.0502	4.43	20.1213	25.5046	98.446	89.17	16.014	6.2998	3.60865	3.69474	3.09957	-0.0787672
R14_Rhizosphere	R14	Rhizospheres	2021-08-10	43.7637	1.56203	1.5267	4.33667	32.085	NA	100	112.393	7.60653	7.05868	2.09378	2.26345	3.09934	-0.0835806
R15_Rhizosphere	R15	Rhizospheres	2021-08-16	45.1982	1.39012	1.0696	4.69	22.1398	25.132	98.05	168.619	5.67588	6.80918	3.10473	3.49578	2.98569	-0.139522
R16_Rhizosphere	R16	Rhizospheres	2021-08-01	36.1168	1.02782	1.1147	4.62333	22.3245	26.0565	94.313	61.429	3.47293	6.76451	2.69421	3.04449	2.96778	-0.105335
R17_Rhizosphere	R17	Rhizospheres	2021-08-21	41.427	1.36174	1	4.64	38.3779	25.0876	100	154.363	11.8268	6.89819	3.64362	3.6029	3.5183	-0.118074
R18_Rhizosphere	R18	Rhizospheres	2021-12-05	45.257	1.75906	1	4.66667	35.496	25.2142	100	128.933	3.46329	7.16766	2.77082	2.01095	3.6205	-0.0872985
R21_Rhizosphere	R21	Rhizospheres	2021-07-06	40.9005	1.15439	1	4.65667	19.6404	NA	74.59	19.741	8.57499	7.1517	2.13403	3.11766	3.20739	-0.150886
S01_Rhizosphere	S01	Rhizospheres	2021-11-05	43.6016	1.13743	NA	4.47925	26.7977	25.4637	99.426	0	4.26966	7.40707	3.50506	3.08354	3.38176	-0.0127579
S02_Rhizosphere	S02	Rhizospheres	2021-10-21	43.2503	1.53639	NA	4.47925	22.5409	26.3847	95.929	0	11.8222	7.02674	4.31422	2.86803	3.38927	-0.0210114
S03_Rhizosphere	S03	Rhizospheres	2021-10-05	39.4301	1.1521	NA	4.47925	24.9588	25.7591	94.505	0	3.83895	8.23393	3.276	3.24182	3.97235	-0.153322
S04_Rhizosphere	S04	Rhizospheres	2021-09-30	33.4874	1.08848	NA	4.47925	25.0159	24.2982	100	0	4.111	6.89531	2.82494	2.46714	2.47206	-0.115431
S05_Rhizosphere	S05	Rhizospheres	2021-09-07	45.6914	1.35913	11.3529	4.47925	23.2517	24.8862	95.497	76.058	9.77944	5.97306	3.66463	2.90633	4.0233	-0.143863
S06_Rhizosphere	S06	Rhizospheres	2021-09-14	40.6423	1.4453	11.8093	4.47925	27.39	25.9966	100	63.742	4.97476	7.23539	3.42959	2.5975	3.38181	-0.112172
S07_Rhizosphere	S07	Rhizospheres	2021-10-09	43.1351	1.10597	NA	4.47925	15.9775	26.2307	90.629	0	6.71475	6.17254	3.24828	3.60584	4.26041	-0.159895
S08_Rhizosphere	S08	Rhizospheres	2021-10-09	44.3321	1.03913	NA	4.47925	20.8083	26.0073	100	0	9.97903	NA	3.66781	1.96785	3.22688	-0.110734
S09_Rhizosphere	S09	Rhizospheres	2021-10-05	48.2403	1.2716	NA	4.47925	31.2628	25.4116	96.413	0	5.49313	6.8163	2.76787	1.57073	2.94105	-0.114701
S10_Rhizosphere	S10	Rhizospheres	2021-05-30	44.7335	1.38576	5.7686	4.47925	21.3409	26.5972	100	49.532	9.3633	6.68377	2.97594	2.56251	2.78787	-0.093752
S11_Rhizosphere	S11	Rhizospheres	2021-10-28	40.2676	1.13608	NA	4.47925	29.1263	25.3392	75.471	0	7.40779	7.31596	2.48517	2.84833	2.96222	-0.117037
S12_Rhizosphere	S12	Rhizospheres	2021-09-17	39.3576	1.26669	1.7291	4.47925	21.8643	24.5358	83.04	36.869	4.29266	6.91734	3.38626	3.00353	4.33061	-0.101998
S14_Rhizosphere	S14	Rhizospheres	2021-10-25	41.6833	1.47465	NA	4.47925	24.1335	26.4901	95.725	0	5.58787	7.60997	3.33885	3.30949	2.20783	-0.10704
S15_Rhizosphere	S15	Rhizospheres	2021-09-04	46.9051	1.2161	4.6447	4.47925	26.9798	24.9055	63.841	13.853	9.73947	6.70293	3.09911	2.50075	3.37661	-0.139625
S16_Rhizosphere	S16	Rhizospheres	2021-08-10	42.7229	1.14889	4.4152	4.47925	23.4596	26.2566	100	69.338	10.4525	6.97717	3.26963	2.3992	2.0425	-0.0830646
S17_Rhizosphere	S17	Rhizospheres	2022-08-04	39.9706	1.3903	13.5728	4.47925	34.436	24.7663	100	90.129	7.41052	NA	3.57671	1.48769	2.1383	-0.0902519
S18_Rhizosphere	S18	Rhizospheres	2021-06-09	41.6793	1.13738	9.9109	4.47925	29.705	26.1679	99.082	27.296	4.77528	7.54143	3.09889	2.39937	2.82667	-0.0923402
S19_Rhizosphere	S19	Rhizospheres	2021-08-10	45.5483	1.49102	14.2677	4.47925	34.4581	NA	100.234	58.903	10.1767	8.09319	3.61296	3.37672	2.06714	-0.0804318
S20_Rhizosphere	S20	Rhizospheres	2022-08-04	39.041	1.1278	3.1386	4.47925	18.9862	25.2981	97.67	11.799	8.61182	7.51334	2.7004	2.73193	3.64719	-0.137349
S21_Rhizosphere	S21	Rhizospheres	2021-06-09	43.607	0.824562	NA	4.47925	10.4775	25.8636	100	8.846	10.2788	6.88212	2.64161	3.21832	3.24949	-0.136138
S22_Rhizosphere	S22	Rhizospheres	2021-08-16	4.53528	1.35821	12.9613	4.47925	30.0424	24.9657	100	124.362	6.87678	7.49651	2.35176	2.85283	3.38599	-0.113249
S23_Rhizosphere	S23	Rhizospheres	2021-08-03	4.25222	1.41311	4.051	4.47925	23.9448	NA	100	126.383	10.4112	6.61353	2.9381	2.93878	1.80081	-0.101187
S24_Rhizosphere	S24	Rhizospheres	2021-06-15	45.1771	1.31546	2.4274	4.47925	37.7705	25.2317	100	99.941	4.39316	7.60715	3.2916	2.40635	2.32763	-0.0837957
S25_Rhizosphere	S25	Rhizospheres	2021-12-05	42.8108	1.62362	14.3246	4.47925	26.8882	25.1274	97.31	76.826	6.62547	7.16453	2.11393	2.37603	1.78854	-0.0694999
S26_Rhizosphere	S26	Rhizospheres	2021-08-19	39.6142	1.08673	NA	4.47925	37.1967	24.7645	94.553	43.717	5.46698	6.70144	3.46007	0	4.08949	-0.0966704
S27_Rhizosphere	S27	Rhizospheres	2021-07-05	43.8339	0.947054	8.0176	4.47925	15.0987	25.817	87.516	75.866	9.91871	7.08649	2.82401	3.30929	0.91766	-0.0792336
S28_Rhizosphere	S28	Rhizospheres	2021-07-06	4.33128	1.3398	3.791	4.47925	16.9596	25.2986	100	43.394	9.94835	6.92319	2.92715	3.52912	1.95196	-0.0970168
S31_Rhizosphere	S31	Rhizospheres	2021-07-03	45.8368	1.32162	17.0032	4.47925	19.8234	25.9786	98.242	53.846	4.23445	7.48078	3.03151	3.34169	3.76922	-0.117536
S32_Rhizosphere	S32	Rhizospheres	2021-10-07	45.9263	1.4011	NA	4.47925	23.4696	25.8192	100	0	3.93258	6.68448	2.91166	3.40504	3.68027	-0.107023
S33_Rhizosphere	S33	Rhizospheres	2021-12-01	42.0898	1.162	7.6119	4.47925	16.4342	25.1654	97.13	27.814	4.17157	8.27571	3.41606	2.55229	3.579	-0.0870715

## Sheet: Supplementary Table 7
Supplementary Table 7. Sensitivity analysis of ecological strategy classification based on Shannon entropy thresholds. Thresholds for specialists (spec_cut) and generalists (gen_cut) were varied by ±0.1 units. The table reports agreement rates with the original classification, the number and percentage of ASVs changing category, and the resulting numbers of generalists (nG), opportunists (nO), an…
spec_cut	gen_cut	agree_rate	n_changed	pct_changed	nG	nO	nS
0.2	1.2	0.900442	360	9.95575	1410	1741	465
0.2	1.3	0.974834	91	2.51659	1141	2010	465
0.2	1.4	0.900166	361	9.98341	871	2280	465
0.3	1.2	0.925608	269	7.43916	1410	1650	556
0.3	1.3	1	0	0	1141	1919	556
0.3	1.4	0.925332	270	7.46681	871	2189	556
0.4	1.2	0.894358	382	10.5642	1410	1537	669
0.4	1.3	0.96875	113	3.125	1141	1806	669
0.4	1.4	0.894082	383	10.5918	871	2076	669

## Sheet: Supplementary Table 8
Supplementary Table 8. Cross-tabulation of ecological strategy classifications derived from the null model and Shannon entropy. The table reports the number of ASVs assigned to each category combination, summarizing agreements and discrepancies between the two classification approaches. Values indicate the number of ASVs assigned to each combination of ecological strategy categories.
Null model	Shannon entropy	Number of ASVs
Generalist	Generalist	1049
Generalist	Opportunist	1017
Opportunist	Opportunist	826
Specialist	Specialist	382
Generalist	Specialist	123
Opportunist	Generalist	92
Specialist	Opportunist	76
Opportunist	Specialist	51

## Sheet: Supplementary Table 9
Supplementary Table 9. Summary of conflicts between ecological strategy classifications derived from the null model and Shannon entropy, and final entropy-based assignments of protist ASVs. The table reports the total number of ASVs, the number and percentage of conflicting classifications, and the final counts of generalists, opportunists, and specialists after resolving discrepancies. – indicat…
section	n_total	n_conflict	pct_conflict	n_shifted	pct_shifted	Final_Classification	n
Conflict summary	3616	1359	37.583	–	–	–	–
Reclassification summary	3616	–	–	1359	37.583	–	–
Final classification counts	–	–	–	–	–	Opportunist	1919
Final classification counts	–	–	–	–	–	Generalist	1141
Final classification counts	–	–	–	–	–	Specialist	556

## Sheet: Supplementary Table 10
Supplementary Table 10. Classification of protist ASVs into generalists, opportunists and specialists.
ASV	Environment_Count_Observed	Mean_Environment_Count	SD_Environment_Count	Z_Score	p_value	Class_perm	Shannon	Class_entropy	Shifted_due_to_entropy	Levins_Index	Final_Classification
ASV_000048	11	5.8346	1.65466	3.12173	0.00179792	Generalist	1.22589	Opportunist	TRUE	2.97255	Opportunist
ASV_000105	7	5.8228	1.66554	0.706799	0.479692	Generalist	0.98489	Opportunist	TRUE	2.43172	Opportunist
ASV_000113	10	5.83934	1.65802	2.50942	0.012093	Generalist	1.1956	Opportunist	TRUE	2.58605	Opportunist
ASV_000129	12	5.82278	1.66055	3.71998	0.000199236	Generalist	1.45172	Generalist	FALSE	2.87658	Generalist
ASV_000136	6	5.81956	1.6571	0.108889	0.91329	Generalist	0.106606	Specialist	TRUE	1.03735	Specialist
ASV_000137	12	5.81834	1.65791	3.72858	0.000192562	Generalist	1.91297	Generalist	FALSE	5.18996	Generalist
ASV_000141	8	5.83242	1.65943	1.30622	0.191478	Generalist	0.772915	Opportunist	TRUE	1.78303	Opportunist
ASV_000143	11	5.82742	1.65171	3.13166	0.00173821	Generalist	1.26335	Opportunist	TRUE	2.57768	Opportunist
ASV_000147	9	5.81932	1.65527	1.92154	0.0546632	Generalist	0.763216	Opportunist	TRUE	2.01993	Opportunist
ASV_000151	12	5.83086	1.65675	3.72364	0.000196374	Generalist	1.14718	Opportunist	TRUE	2.32124	Opportunist
ASV_000152	10	5.8236	1.6524	2.52748	0.0114885	Generalist	0.562216	Opportunist	TRUE	1.47595	Opportunist
ASV_000153	12	5.82578	1.66016	3.71906	0.000199968	Generalist	1.62086	Generalist	FALSE	4.35768	Generalist
ASV_000179	8	5.81554	1.65448	1.32033	0.186724	Generalist	0.623662	Opportunist	TRUE	1.36076	Opportunist
ASV_000182	11	5.82592	1.6557	3.12501	0.00177802	Generalist	0.894035	Opportunist	TRUE	1.84343	Opportunist
ASV_000187	8	5.81914	1.65301	1.31933	0.18706	Generalist	1.37076	Generalist	FALSE	3.5473	Generalist
ASV_000189	12	5.82604	1.66074	3.71759	0.000201136	Generalist	1.09904	Opportunist	TRUE	2.15524	Opportunist
ASV_000191	11	5.822	1.65748	3.12401	0.00178402	Generalist	1.38785	Generalist	FALSE	2.93419	Generalist
ASV_000200	5	5.82544	1.65441	-0.498934	0.617826	Opportunist	0.023911	Specialist	TRUE	1.00609	Specialist
ASV_000230	6	5.82402	1.66666	0.105589	0.915909	Generalist	0.311368	Opportunist	TRUE	1.19111	Opportunist
ASV_000236	4	5.83078	1.67002	-1.09626	0.272963	Opportunist	0.358384	Opportunist	FALSE	1.24792	Opportunist
ASV_000244	6	5.842	1.66774	0.0947387	0.924522	Generalist	0.342334	Opportunist	TRUE	1.1544	Opportunist
ASV_000249	9	5.84262	1.65763	1.90475	0.0568123	Generalist	1.46708	Generalist	FALSE	3.72447	Generalist
ASV_000259	11	5.81908	1.66158	3.11807	0.00182039	Generalist	0.414735	Opportunist	TRUE	1.18188	Opportunist
ASV_000261	11	5.81962	1.66179	3.11735	0.00182482	Generalist	1.65592	Generalist	FALSE	4.6265	Generalist
ASV_000263	10	5.84158	1.6545	2.5134	0.0119575	Generalist	1.41774	Generalist	FALSE	3.21921	Generalist
ASV_000264	10	5.82284	1.65469	2.52444	0.0115882	Generalist	1.0133	Opportunist	TRUE	2.07891	Opportunist
ASV_000266	11	5.81438	1.66207	3.11999	0.0018086	Generalist	1.15778	Opportunist	TRUE	2.11164	Opportunist
ASV_000268	8	5.83544	1.66493	1.30009	0.193569	Generalist	0.986724	Opportunist	TRUE	2.02139	Opportunist
ASV_000271	11	5.83338	1.65977	3.11286	0.00185287	Generalist	1.62524	Generalist	FALSE	3.84575	Generalist
ASV_000276	9	5.8241	1.65541	1.9185	0.0550476	Generalist	1.01851	Opportunist	TRUE	2.41762	Opportunist
ASV_000280	2	5.82608	1.65818	-2.30739	0.0210328	Specialist	0.504298	Opportunist	TRUE	1.47793	Opportunist
ASV_000283	12	5.84312	1.66148	3.70565	0.000210845	Generalist	1.61312	Generalist	FALSE	4.40711	Generalist
ASV_000285	11	5.8121	1.66213	3.12123	0.00180098	Generalist	1.73773	Generalist	FALSE	4.2563	Generalist
ASV_000287	12	5.82686	1.65646	3.72671	0.000193997	Generalist	1.90948	Generalist	FALSE	5.37734	Generalist
ASV_000289	12	5.8263	1.66482	3.70833	0.000208631	Generalist	1.76849	Generalist	FALSE	3.69958	Generalist
ASV_000291	11	5.8392	1.6629	3.10349	0.00191251	Generalist	1.35207	Generalist	FALSE	3.20136	Generalist
ASV_000293	11	5.81686	1.66831	3.10682	0.0018911	Generalist	1.58607	Generalist	FALSE	4.03528	Generalist
ASV_000294	10	5.8294	1.65756	2.51611	0.011866	Generalist	1.40776	Generalist	FALSE	3.09693	Generalist
ASV_000297	11	5.82164	1.65378	3.13122	0.00174083	Generalist	1.29349	Opportunist	TRUE	2.60512	Opportunist
ASV_000300	9	5.82184	1.65995	1.91461	0.055542	Generalist	1.68705	Generalist	FALSE	4.31208	Generalist
ASV_000310	10	5.8214	1.65918	2.51847	0.0117865	Generalist	1.00271	Opportunist	TRUE	1.78417	Opportunist
ASV_000311	12	5.82334	1.66167	3.71714	0.00020149	Generalist	2.14703	Generalist	FALSE	7.09378	Generalist
ASV_000314	10	5.82594	1.66285	2.51019	0.0120666	Generalist	1.27384	Opportunist	TRUE	2.77494	Opportunist
ASV_000318	12	5.8335	1.65698	3.72152	0.000198025	Generalist	1.43012	Generalist	FALSE	2.44052	Generalist
ASV_000326	12	5.82918	1.66049	3.71627	0.000202184	Generalist	1.82049	Generalist	FALSE	4.41306	Generalist
ASV_000335	4	5.81736	1.6594	-1.09519	0.273434	Opportunist	0.0983684	Specialist	TRUE	1.03713	Specialist
ASV_000346	9	5.83536	1.65376	1.91361	0.0556703	Generalist	0.60035	Opportunist	TRUE	1.33362	Opportunist
ASV_000347	8	5.82082	1.65945	1.3132	0.189117	Generalist	0.55258	Opportunist	TRUE	1.33121	Opportunist
ASV_000348	10	5.82582	1.65803	2.51756	0.0118172	Generalist	0.668624	Opportunist	TRUE	1.52768	Opportunist
ASV_000349	9	5.83614	1.66325	1.90222	0.0571423	Generalist	1.59725	Generalist	FALSE	4.38241	Generalist
ASV_000359	6	5.8247	1.65195	0.106117	0.91549	Generalist	1.25027	Opportunist	TRUE	3.15151	Opportunist
ASV_000375	9	5.80962	1.66125	1.92047	0.0547986	Generalist	1.0483	Opportunist	TRUE	2.11207	Opportunist
ASV_000376	12	5.82698	1.65931	3.72024	0.000199033	Generalist	1.418	Generalist	FALSE	3.282	Generalist
ASV_000382	8	5.83954	1.6624	1.2996	0.193737	Generalist	0.284748	Specialist	TRUE	1.1127	Specialist
ASV_000383	6	5.83208	1.66823	0.100658	0.919822	Generalist	0.867045	Opportunist	TRUE	1.9261	Opportunist
ASV_000387	7	5.83414	1.65697	0.703608	0.481677	Generalist	0.179991	Specialist	TRUE	1.06384	Specialist
ASV_000398	8	5.83034	1.65708	1.30932	0.190425	Generalist	1.11701	Opportunist	TRUE	2.2237	Opportunist
ASV_000403	8	5.82392	1.66599	1.30618	0.191493	Generalist	1.04141	Opportunist	TRUE	2.20154	Opportunist
ASV_000409	12	5.82862	1.65826	3.7216	0.000197963	Generalist	2.0067	Generalist	FALSE	6.03628	Generalist
ASV_000416	8	5.82098	1.65957	1.313	0.189183	Generalist	0.79479	Opportunist	TRUE	2.00009	Opportunist
ASV_000422	12	5.82994	1.66136	3.71386	0.00020412	Generalist	1.99381	Generalist	FALSE	5.66647	Generalist
ASV_000423	10	5.82144	1.66803	2.50508	0.0122423	Generalist	1.66847	Generalist	FALSE	4.53942	Generalist
ASV_000424	8	5.8243	1.64831	1.31996	0.186849	Generalist	0.801967	Opportunist	TRUE	1.554	Opportunist
ASV_000427	4	5.82018	1.66158	-1.09545	0.27332	Opportunist	0.223418	Specialist	TRUE	1.10532	Specialist
ASV_000428	8	5.83154	1.65798	1.30789	0.19091	Generalist	0.736935	Opportunist	TRUE	1.56184	Opportunist
ASV_000429	9	5.814	1.65393	1.92632	0.0540649	Generalist	0.506817	Opportunist	TRUE	1.25133	Opportunist
ASV_000430	8	5.83042	1.65954	1.30734	0.191098	Generalist	1.71185	Generalist	FALSE	4.55223	Generalist
ASV_000432	3	5.82156	1.65945	-1.7003	0.0890748	Generalist	0.0227077	Specialist	TRUE	1.00612	Specialist
ASV_000438	9	5.83948	1.65285	1.91216	0.0558558	Generalist	0.111811	Specialist	TRUE	1.03419	Specialist
ASV_000440	11	5.82488	1.65931	3.11884	0.00181565	Generalist	0.954897	Opportunist	TRUE	1.66293	Opportunist
ASV_000441	8	5.83038	1.65779	1.30874	0.190621	Generalist	1.39824	Generalist	FALSE	3.58584	Generalist
ASV_000444	9	5.8369	1.65839	1.90733	0.0564784	Generalist	1.12378	Opportunist	TRUE	2.50315	Opportunist
ASV_000445	12	5.83294	1.64457	3.74996	0.000176865	Generalist	2.0244	Generalist	FALSE	6.11537	Generalist
ASV_000446	8	5.83142	1.65706	1.30869	0.19064	Generalist	0.943379	Opportunist	TRUE	2.25451	Opportunist
ASV_000448	8	5.82576	1.65756	1.31171	0.189617	Generalist	1.56808	Generalist	FALSE	4.31057	Generalist
ASV_000449	12	5.8292	1.65447	3.72977	0.000191657	Generalist	1.83294	Generalist	FALSE	4.83866	Generalist
ASV_000452	7	5.81978	1.65648	0.712488	0.476163	Generalist	1.0881	Opportunist	TRUE	2.84523	Opportunist
ASV_000457	9	5.8234	1.66352	1.90956	0.0561896	Generalist	1.16157	Opportunist	TRUE	2.57483	Opportunist
ASV_000464	11	5.82886	1.65692	3.12093	0.00180278	Generalist	1.05671	Opportunist	TRUE	1.90279	Opportunist
ASV_000477	8	5.82648	1.65391	1.31417	0.188789	Generalist	1.27486	Opportunist	TRUE	2.92107	Opportunist
ASV_000480	11	5.821	1.65885	3.12205	0.00179598	Generalist	1.53398	Generalist	FALSE	3.4076	Generalist
ASV_000483	11	5.82776	1.65635	3.12267	0.00179221	Generalist	1.52453	Generalist	FALSE	3.34747	Generalist
ASV_000484	11	5.82332	1.65237	3.13289	0.00173096	Generalist	1.18319	Opportunist	TRUE	2.41935	Opportunist
ASV_000485	7	5.80816	1.66062	0.717709	0.472937	Generalist	1.07529	Opportunist	TRUE	2.61746	Opportunist
ASV_000488	9	5.82934	1.65956	1.91054	0.0560639	Generalist	1.10775	Opportunist	TRUE	2.24253	Opportunist
ASV_000494	7	5.83196	1.6643	0.70182	0.482791	Generalist	0.689039	Opportunist	TRUE	1.41416	Opportunist
ASV_000498	12	5.82318	1.65628	3.72934	0.00019198	Generalist	1.91156	Generalist	FALSE	4.73592	Generalist
ASV_000506	10	5.84264	1.65963	2.50499	0.0122454	Generalist	1.07818	Opportunist	TRUE	2.07403	Opportunist
ASV_000507	10	5.84028	1.65541	2.5128	0.0119776	Generalist	1.22171	Opportunist	TRUE	2.7507	Opportunist
ASV_000514	11	5.82574	1.66178	3.11369	0.00184765	Generalist	1.16628	Opportunist	TRUE	2.45837	Opportunist
ASV_000517	9	5.8324	1.66123	1.90678	0.0565491	Generalist	1.3756	Generalist	FALSE	2.88576	Generalist
ASV_000518	11	5.82786	1.65533	3.12453	0.00178087	Generalist	1.29969	Opportunist	TRUE	2.54263	Opportunist
ASV_000520	11	5.82336	1.65976	3.1189	0.00181526	Generalist	1.66908	Generalist	FALSE	4.39825	Generalist
ASV_000529	12	5.82698	1.66441	3.70883	0.000208215	Generalist	0.854327	Opportunist	TRUE	1.57089	Opportunist
ASV_000532	8	5.8389	1.66367	1.29899	0.193946	Generalist	1.23127	Opportunist	TRUE	2.58257	Opportunist
ASV_000537	8	5.82424	1.66362	1.30784	0.190926	Generalist	1.10402	Opportunist	TRUE	2.27266	Opportunist
ASV_000540	8	5.8377	1.65651	1.30534	0.191778	Generalist	0.525954	Opportunist	TRUE	1.3299	Opportunist
ASV_000544	12	5.82602	1.65576	3.7288	0.000192394	Generalist	1.62783	Generalist	FALSE	3.63511	Generalist
ASV_000546	8	5.8274	1.65206	1.31509	0.188481	Generalist	0.40837	Opportunist	TRUE	1.18775	Opportunist
ASV_000548	12	5.81634	1.66363	3.71697	0.000201627	Generalist	1.00681	Opportunist	TRUE	1.68597	Opportunist
ASV_000560	10	5.8327	1.66777	2.49873	0.0124639	Generalist	1.23286	Opportunist	TRUE	2.2977	Opportunist
ASV_000564	7	5.83688	1.64905	0.705327	0.480607	Generalist	1.26616	Opportunist	TRUE	2.66257	Opportunist
ASV_000569	2	5.83024	1.66137	-2.30547	0.0211404	Specialist	0.0210342	Specialist	FALSE	1.00623	Specialist
ASV_000576	12	5.82636	1.66512	3.70762	0.000209212	Generalist	1.03747	Opportunist	TRUE	1.91019	Opportunist
ASV_000577	6	5.837	1.65215	0.0986592	0.921409	Generalist	1.02919	Opportunist	TRUE	2.29489	Opportunist
ASV_000578	12	5.82732	1.65694	3.72536	0.000195038	Generalist	1.59554	Generalist	FALSE	4.21661	Generalist
ASV_000579	10	5.81524	1.65251	2.53236	0.0113297	Generalist	1.43432	Generalist	FALSE	3.12747	Generalist
ASV_000582	9	5.82518	1.65658	1.91649	0.0553034	Generalist	1.49897	Generalist	FALSE	3.71179	Generalist
ASV_000584	9	5.83466	1.66657	1.89931	0.0575233	Generalist	1.49737	Generalist	FALSE	3.80495	Generalist
ASV_000589	6	5.84334	1.6658	0.0940448	0.925074	Generalist	0.0839061	Specialist	TRUE	1.02467	Specialist
ASV_000592	12	5.8215	1.65922	3.72374	0.000196296	Generalist	1.38724	Generalist	FALSE	2.42186	Generalist
ASV_000593	11	5.83404	1.65247	3.1262	0.00177083	Generalist	1.12471	Opportunist	TRUE	2.45712	Opportunist
ASV_000596	10	5.81388	1.65346	2.53173	0.0113501	Generalist	1.50028	Generalist	FALSE	3.70492	Generalist
ASV_000597	9	5.8274	1.66381	1.90683	0.0565429	Generalist	1.1035	Opportunist	TRUE	2.30574	Opportunist
ASV_000600	11	5.82534	1.66526	3.10742	0.00188728	Generalist	1.25819	Opportunist	TRUE	2.43584	Opportunist
ASV_000602	5	5.8345	1.66229	-0.502019	0.615654	Opportunist	0.579944	Opportunist	FALSE	1.37215	Opportunist
ASV_000603	8	5.82494	1.66043	1.30994	0.190217	Generalist	0.86544	Opportunist	TRUE	2.00606	Opportunist
ASV_000617	7	5.83518	1.6513	0.705396	0.480564	Generalist	1.21928	Opportunist	TRUE	2.63132	Opportunist
ASV_000624	11	5.82854	1.66576	3.10456	0.00190559	Generalist	0.80082	Opportunist	TRUE	1.83058	Opportunist
ASV_000628	10	5.8294	1.66492	2.50499	0.0122455	Generalist	1.73082	Generalist	FALSE	4.62024	Generalist
ASV_000631	6	5.84062	1.65885	0.0960784	0.923458	Generalist	0.901521	Opportunist	TRUE	2.14137	Opportunist
ASV_000632	12	5.83484	1.65361	3.72831	0.000192768	Generalist	1.3807	Generalist	FALSE	2.48948	Generalist
ASV_000634	12	5.83748	1.64981	3.73528	0.000187503	Generalist	1.64983	Generalist	FALSE	3.0391	Generalist
ASV_000637	7	5.82142	1.66192	0.709167	0.478221	Generalist	0.363975	Opportunist	TRUE	1.16953	Opportunist
ASV_000638	12	5.82598	1.66443	3.7094	0.000207751	Generalist	1.63319	Generalist	FALSE	4.06821	Generalist
ASV_000639	1	5.8239	1.66075	-2.90464	0.0036767	Specialist	-1.00009e-12	Specialist	FALSE	1	Specialist
ASV_000640	12	5.83238	1.66899	3.69541	0.00021953	Generalist	1.98301	Generalist	FALSE	4.55999	Generalist
ASV_000642	11	5.82878	1.67063	3.09537	0.00196565	Generalist	1.4684	Generalist	FALSE	3.33774	Generalist
ASV_000656	10	5.83272	1.65581	2.51676	0.011844	Generalist	1.38255	Generalist	FALSE	3.13085	Generalist
ASV_000658	12	5.83084	1.66427	3.70682	0.000209876	Generalist	2.15973	Generalist	FALSE	7.2777	Generalist
ASV_000659	7	5.82418	1.65817	0.709108	0.478258	Generalist	0.956163	Opportunist	TRUE	1.92053	Opportunist
ASV_000665	5	5.83808	1.655	-0.506392	0.612582	Opportunist	0.0853128	Specialist	TRUE	1.02928	Specialist
ASV_000666	8	5.82284	1.66085	1.31087	0.189902	Generalist	1.22488	Opportunist	TRUE	2.54531	Opportunist
ASV_000667	12	5.82688	1.65834	3.72247	0.00019728	Generalist	1.6772	Generalist	FALSE	4.66059	Generalist
ASV_000671	9	5.83152	1.66297	1.90531	0.0567393	Generalist	1.46074	Generalist	FALSE	3.73421	Generalist
ASV_000672	5	5.81694	1.65712	-0.492988	0.622021	Opportunist	0.497355	Opportunist	FALSE	1.38793	Opportunist
ASV_000674	9	5.83212	1.6568	1.91205	0.0558703	Generalist	0.874265	Opportunist	TRUE	1.95857	Opportunist
ASV_000681	12	5.83334	1.66484	3.70405	0.000212184	Generalist	1.72894	Generalist	FALSE	4.88911	Generalist
ASV_000682	1	5.8262	1.6583	-2.91032	0.00361053	Specialist	-1.00009e-12	Specialist	FALSE	1	Specialist
ASV_000683	12	5.83484	1.66711	3.69811	0.00021721	Generalist	1.78747	Generalist	FALSE	4.6576	Generalist
ASV_000694	12	5.8318	1.65952	3.71686	0.000201714	Generalist	1.6591	Generalist	FALSE	3.85317	Generalist
ASV_000695	11	5.8266	1.66907	3.09957	0.00193799	Generalist	1.55428	Generalist	FALSE	3.66864	Generalist
ASV_000696	5	5.83398	1.65809	-0.502975	0.614982	Opportunist	0.258261	Specialist	TRUE	1.11418	Specialist
ASV_000699	11	5.83128	1.65976	3.11415	0.00184479	Generalist	1.75887	Generalist	FALSE	4.82639	Generalist
ASV_000700	12	5.8247	1.6631	3.71312	0.000204717	Generalist	1.74123	Generalist	FALSE	4.15841	Generalist
ASV_000702	9	5.8295	1.65944	1.91059	0.0560573	Generalist	1.6001	Generalist	FALSE	4.24879	Generalist
ASV_000706	6	5.83106	1.65733	0.101935	0.918808	Generalist	0.722088	Opportunist	TRUE	1.5872	Opportunist
ASV_000707	5	5.83082	1.66984	-0.497544	0.618806	Opportunist	1.03322	Opportunist	FALSE	2.18125	Opportunist
ASV_000710	8	5.82612	1.66561	1.30515	0.19184	Generalist	1.23892	Opportunist	TRUE	2.56984	Opportunist
ASV_000713	7	5.82588	1.6607	0.707001	0.479566	Generalist	0.698933	Opportunist	TRUE	1.6381	Opportunist
ASV_000714	11	5.83506	1.65435	3.12204	0.00179604	Generalist	1.69356	Generalist	FALSE	3.35585	Generalist
ASV_000716	9	5.81332	1.65445	1.92613	0.0540886	Generalist	0.892395	Opportunist	TRUE	1.6457	Opportunist
ASV_000720	8	5.82524	1.65736	1.31219	0.189458	Generalist	0.480129	Opportunist	TRUE	1.23995	Opportunist
ASV_000723	5	5.8189	1.6572	-0.494146	0.621203	Opportunist	0.201019	Specialist	TRUE	1.07671	Specialist
ASV_000725	9	5.82116	1.65726	1.91813	0.0550946	Generalist	1.49952	Generalist	FALSE	3.85588	Generalist
ASV_000729	10	5.8196	1.66523	2.5104	0.0120593	Generalist	1.08569	Opportunist	TRUE	1.8624	Opportunist
ASV_000734	9	5.82718	1.65444	1.91776	0.0551412	Generalist	1.17067	Opportunist	TRUE	2.98965	Opportunist
ASV_000735	6	5.81836	1.65331	0.109865	0.912517	Generalist	0.564915	Opportunist	TRUE	1.34582	Opportunist
ASV_000737	9	5.81878	1.66201	1.91408	0.0556098	Generalist	0.740643	Opportunist	TRUE	1.49316	Opportunist
ASV_000742	7	5.83996	1.65776	0.699764	0.484075	Generalist	0.851702	Opportunist	TRUE	1.7705	Opportunist
ASV_000747	8	5.83484	1.65645	1.30711	0.191175	Generalist	1.41746	Generalist	FALSE	3.44904	Generalist
ASV_000749	6	5.8353	1.66077	0.099171	0.921002	Generalist	0.320182	Opportunist	TRUE	1.13533	Opportunist
ASV_000756	12	5.82512	1.66698	3.70422	0.000212038	Generalist	2.13709	Generalist	FALSE	6.69086	Generalist
ASV_000759	7	5.82878	1.66163	0.704864	0.480895	Generalist	1.45294	Generalist	FALSE	3.9893	Generalist
ASV_000767	3	5.8487	1.65652	-1.71969	0.0854892	Generalist	0.0309314	Specialist	TRUE	1.00875	Specialist
ASV_000772	8	5.832	1.6648	1.30226	0.192827	Generalist	1.40353	Generalist	FALSE	3.50497	Generalist
ASV_000774	8	5.83528	1.66377	1.3011	0.193226	Generalist	0.128815	Specialist	TRUE	1.04202	Specialist
ASV_000781	7	5.83282	1.66528	0.70089	0.483372	Generalist	1.43782	Generalist	FALSE	3.6297	Generalist
ASV_000782	10	5.83536	1.66302	2.50427	0.0122706	Generalist	1.19797	Opportunist	TRUE	2.39427	Opportunist
ASV_000783	2	5.816	1.66619	-2.29025	0.0220068	Specialist	0.0334321	Specialist	FALSE	1.0108	Specialist
ASV_000785	6	5.81682	1.65445	0.11072	0.911839	Generalist	0.951393	Opportunist	TRUE	2.30349	Opportunist
ASV_000786	1	5.81634	1.65304	-2.91362	0.00357259	Specialist	-1.00009e-12	Specialist	FALSE	1	Specialist
ASV_000788	11	5.82752	1.65095	3.13304	0.00173007	Generalist	0.782349	Opportunist	TRUE	1.51238	Opportunist
ASV_000792	9	5.82436	1.65965	1.91344	0.0556921	Generalist	1.40055	Generalist	FALSE	3.27329	Generalist
ASV_000795	10	5.84352	1.65986	2.50412	0.0122757	Generalist	1.11426	Opportunist	TRUE	2.24678	Opportunist
ASV_000796	8	5.83458	1.66089	1.30377	0.192311	Generalist	1.46526	Generalist	FALSE	3.70011	Generalist
ASV_000798	2	5.81512	1.65745	-2.3018	0.0213467	Specialist	0.00702421	Specialist	FALSE	1.00175	Specialist
ASV_000800	7	5.8227	1.66452	0.707289	0.479387	Generalist	1.22257	Opportunist	TRUE	2.95768	Opportunist
ASV_000801	2	5.82854	1.65551	-2.3126	0.0207445	Specialist	0.0101592	Specialist	FALSE	1.00267	Specialist
ASV_000803	6	5.84988	1.66191	0.0903296	0.928025	Generalist	0.948543	Opportunist	TRUE	2.27005	Opportunist
ASV_000805	7	5.82886	1.65242	0.708741	0.478486	Generalist	0.570758	Opportunist	TRUE	1.35241	Opportunist
ASV_000808	9	5.8332	1.65704	1.91111	0.0559898	Generalist	1.33034	Generalist	FALSE	3.31993	Generalist
ASV_000813	10	5.82168	1.6637	2.51146	0.0120232	Generalist	1.91545	Generalist	FALSE	5.43555	Generalist
ASV_000817	8	5.81998	1.65806	1.31481	0.188575	Generalist	0.933706	Opportunist	TRUE	1.83138	Opportunist
ASV_000818	11	5.81876	1.65353	3.13344	0.00172771	Generalist	1.50252	Generalist	FALSE	3.45531	Generalist
ASV_000821	3	5.82964	1.66047	-1.70412	0.0883582	Generalist	0.647735	Opportunist	TRUE	1.54521	Opportunist
ASV_000824	9	5.81664	1.66083	1.91673	0.0552724	Generalist	0.784521	Opportunist	TRUE	1.52517	Opportunist
ASV_000828	12	5.83802	1.6687	3.69268	0.0002219	Generalist	2.05187	Generalist	FALSE	6.29628	Generalist
ASV_000837	3	5.83016	1.659	-1.70594	0.0880191	Generalist	0.0791851	Specialist	TRUE	1.02737	Specialist
ASV_000839	8	5.82542	1.66273	1.30784	0.190929	Generalist	0.656057	Opportunist	TRUE	1.41236	Opportunist
ASV_000842	7	5.8247	1.65239	0.711274	0.476915	Generalist	1.24942	Opportunist	TRUE	2.63599	Opportunist
ASV_000850	6	5.82986	1.67167	0.101778	0.918933	Generalist	0.63265	Opportunist	TRUE	1.50472	Opportunist
ASV_000852	8	5.82476	1.6576	1.31229	0.189424	Generalist	1.45823	Generalist	FALSE	3.81609	Generalist
ASV_000855	11	5.835	1.65088	3.12864	0.00175615	Generalist	1.39646	Generalist	FALSE	2.55422	Generalist
ASV_000859	10	5.8149	1.66023	2.52079	0.0117091	Generalist	0.316957	Opportunist	TRUE	1.1205	Opportunist
ASV_000860	8	5.82188	1.66663	1.3069	0.191246	Generalist	1.27554	Opportunist	TRUE	2.69306	Opportunist
ASV_000868	7	5.81412	1.65113	0.718224	0.472619	Generalist	1.62639	Generalist	FALSE	4.14422	Generalist
ASV_000874	11	5.81796	1.65697	3.12742	0.00176351	Generalist	1.93768	Generalist	FALSE	5.38316	Generalist
ASV_000875	5	5.82032	1.66106	-0.493852	0.62141	Opportunist	0.87865	Opportunist	FALSE	2.20824	Opportunist
ASV_000876	7	5.82588	1.66728	0.704213	0.4813	Generalist	1.31249	Generalist	FALSE	3.13977	Generalist
ASV_000884	12	5.81832	1.66035	3.72311	0.00019678	Generalist	1.39976	Generalist	FALSE	2.52984	Generalist
ASV_000887	8	5.82508	1.66625	1.30528	0.191797	Generalist	1.41399	Generalist	FALSE	3.36526	Generalist
ASV_000892	7	5.83068	1.67065	0.69992	0.483977	Generalist	0.901539	Opportunist	TRUE	1.84439	Opportunist
ASV_000894	3	5.82982	1.65915	-1.70558	0.0880864	Generalist	0.355897	Opportunist	TRUE	1.24367	Opportunist
ASV_000895	7	5.82518	1.65896	0.708166	0.478842	Generalist	0.360685	Opportunist	TRUE	1.15441	Opportunist
ASV_000896	8	5.83114	1.65312	1.31198	0.189527	Generalist	1.23914	Opportunist	TRUE	2.41427	Opportunist
ASV_000904	10	5.83006	1.6559	2.51824	0.0117944	Generalist	1.66473	Generalist	FALSE	4.18974	Generalist
ASV_000905	6	5.82954	1.66185	0.102573	0.918302	Generalist	0.614169	Opportunist	TRUE	1.55327	Opportunist
ASV_000911	6	5.83124	1.65501	0.101969	0.918781	Generalist	0.338861	Opportunist	TRUE	1.16339	Opportunist
ASV_000914	4	5.82432	1.64612	-1.10825	0.267752	Opportunist	0.697787	Opportunist	FALSE	1.97064	Opportunist
ASV_000919	8	5.83746	1.65265	1.30853	0.190694	Generalist	0.771816	Opportunist	TRUE	1.52246	Opportunist
ASV_000925	5	5.82394	1.65723	-0.49718	0.619062	Opportunist	0.19069	Specialist	TRUE	1.07288	Specialist
ASV_000933	7	5.82792	1.65383	0.708705	0.478507	Generalist	0.153234	Specialist	TRUE	1.05157	Specialist
ASV_000934	3	5.82432	1.65244	-1.70918	0.0874169	Generalist	0.252475	Specialist	TRUE	1.13423	Specialist
ASV_000939	12	5.82418	1.65671	3.72777	0.000193185	Generalist	2.061	Generalist	FALSE	5.97956	Generalist
ASV_000944	2	5.82604	1.65497	-2.31185	0.0207857	Specialist	0.00835387	Specialist	FALSE	1.00213	Specialist
ASV_000945	5	5.82346	1.66362	-0.494981	0.620613	Opportunist	0.752003	Opportunist	FALSE	1.79085	Opportunist
ASV_000947	8	5.84458	1.65943	1.29889	0.193982	Generalist	1.49917	Generalist	FALSE	4.09773	Generalist
ASV_000949	8	5.81824	1.65453	1.31866	0.187282	Generalist	1.00501	Opportunist	TRUE	2.35685	Opportunist
ASV_000951	6	5.83022	1.65683	0.102473	0.918381	Generalist	0.96763	Opportunist	TRUE	1.95785	Opportunist
ASV_000953	10	5.83396	1.6605	2.50891	0.0121103	Generalist	1.65907	Generalist	FALSE	4.59049	Generalist
ASV_000954	12	5.82812	1.66245	3.71251	0.000205212	Generalist	1.82385	Generalist	FALSE	4.89311	Generalist
ASV_000959	12	5.81578	1.66101	3.72318	0.00019673	Generalist	1.60196	Generalist	FALSE	3.73853	Generalist
ASV_000961	9	5.81822	1.67125	1.90383	0.0569318	Generalist	1.43693	Generalist	FALSE	3.25147	Generalist
ASV_000963	12	5.82534	1.65235	3.7369	0.0001863	Generalist	2.09006	Generalist	FALSE	6.86674	Generalist
ASV_000964	10	5.80996	1.66353	2.51876	0.0117769	Generalist	1.67951	Generalist	FALSE	4.26164	Generalist
ASV_000969	8	5.82424	1.65083	1.31798	0.187511	Generalist	1.19821	Opportunist	TRUE	2.71037	Opportunist
ASV_000976	5	5.82718	1.65973	-0.498384	0.618214	Opportunist	1.00728	Opportunist	FALSE	2.15567	Opportunist
ASV_000977	2	5.8217	1.65509	-2.30906	0.0209403	Specialist	0.0299728	Specialist	FALSE	1.00948	Specialist
ASV_000979	7	5.82758	1.67021	0.701961	0.482703	Generalist	0.946563	Opportunist	TRUE	2.00768	Opportunist
ASV_000987	10	5.83136	1.65546	2.51812	0.0117983	Generalist	1.29086	Opportunist	TRUE	2.87848	Opportunist
ASV_000988	11	5.83394	1.66356	3.10543	0.00190002	Generalist	1.06532	Opportunist	TRUE	2.06382	Opportunist
ASV_000991	8	5.82676	1.65951	1.30957	0.190341	Generalist	0.365602	Opportunist	TRUE	1.16218	Opportunist
ASV_000993	8	5.82574	1.66517	1.30573	0.191645	Generalist	1.42039	Generalist	FALSE	3.77355	Generalist
ASV_000995	8	5.83548	1.66314	1.30147	0.193099	Generalist	0.826346	Opportunist	TRUE	1.65004	Opportunist
ASV_000997	7	5.83026	1.66273	0.703507	0.48174	Generalist	1.18	Opportunist	TRUE	2.55154	Opportunist
ASV_001003	8	5.83126	1.65146	1.31323	0.189107	Generalist	0.498746	Opportunist	TRUE	1.2601	Opportunist
ASV_001004	10	5.82928	1.6571	2.51687	0.0118401	Generalist	0.852345	Opportunist	TRUE	1.55925	Opportunist
ASV_001009	8	5.8103	1.65058	1.32663	0.184632	Generalist	1.6017	Generalist	FALSE	4.35806	Generalist
ASV_001011	5	5.82424	1.65621	-0.497665	0.61872	Opportunist	1.1228	Opportunist	FALSE	2.47443	Opportunist
ASV_001012	3	5.82144	1.66605	-1.69349	0.0903627	Generalist	0.0892735	Specialist	TRUE	1.03108	Specialist
ASV_001013	4	5.82634	1.65593	-1.10291	0.270068	Opportunist	0.267225	Specialist	TRUE	1.13534	Specialist
ASV_001014	9	5.82396	1.66335	1.90942	0.056208	Generalist	1.06682	Opportunist	TRUE	2.04396	Opportunist
ASV_001015	12	5.83674	1.65197	3.73084	0.00019084	Generalist	1.42887	Generalist	FALSE	2.90241	Generalist
ASV_001016	3	5.82358	1.65823	-1.70277	0.0886107	Generalist	0.325607	Opportunist	TRUE	1.17091	Opportunist
ASV_001018	6	5.83756	1.65959	0.0978798	0.922028	Generalist	0.963292	Opportunist	TRUE	1.99818	Opportunist
ASV_001019	6	5.83058	1.66503	0.101752	0.918954	Generalist	0.820198	Opportunist	TRUE	1.77567	Opportunist
ASV_001021	10	5.83476	1.65843	2.51156	0.01202	Generalist	1.53082	Generalist	FALSE	3.36003	Generalist
ASV_001029	10	5.83544	1.65944	2.50962	0.0120861	Generalist	1.24862	Opportunist	TRUE	2.2146	Opportunist
ASV_001030	10	5.82978	1.65845	2.51453	0.0119192	Generalist	1.59913	Generalist	FALSE	3.56772	Generalist
ASV_001032	7	5.82206	1.65678	0.71098	0.477097	Generalist	1.12494	Opportunist	TRUE	2.3948	Opportunist
ASV_001034	8	5.82164	1.66403	1.30909	0.190505	Generalist	1.50393	Generalist	FALSE	4.05122	Generalist
ASV_001035	6	5.83352	1.66187	0.100176	0.920204	Generalist	0.893952	Opportunist	TRUE	2.01618	Opportunist
ASV_001037	8	5.8257	1.66609	1.30503	0.191882	Generalist	1.23176	Opportunist	TRUE	2.524	Opportunist
ASV_001039	11	5.8244	1.66131	3.11538	0.00183709	Generalist	1.72315	Generalist	FALSE	4.35972	Generalist
ASV_001047	10	5.82554	1.6587	2.51671	0.0118457	Generalist	1.47034	Generalist	FALSE	3.76226	Generalist
ASV_001049	6	5.83486	1.66285	0.0993112	0.920891	Generalist	0.631486	Opportunist	TRUE	1.49601	Opportunist
ASV_001052	7	5.82368	1.65584	0.710407	0.477452	Generalist	1.209	Opportunist	TRUE	2.75454	Opportunist
ASV_001064	7	5.81898	1.65541	0.71343	0.47558	Generalist	0.934264	Opportunist	TRUE	2.00298	Opportunist
ASV_001065	10	5.83354	1.6572	2.51415	0.011932	Generalist	1.49137	Generalist	FALSE	3.82808	Generalist
ASV_001067	12	5.82394	1.65834	3.72425	0.000195896	Generalist	1.35833	Generalist	FALSE	2.32839	Generalist
ASV_001070	7	5.82966	1.66463	0.703065	0.482015	Generalist	1.41996	Generalist	FALSE	3.75798	Generalist
ASV_001074	6	5.83204	1.65499	0.101487	0.919164	Generalist	0.834814	Opportunist	TRUE	1.73103	Opportunist
ASV_001077	7	5.84428	1.65962	0.696378	0.486192	Generalist	0.82824	Opportunist	TRUE	1.85139	Opportunist
ASV_001079	11	5.82612	1.65855	3.11952	0.00181143	Generalist	1.98183	Generalist	FALSE	5.90394	Generalist
ASV_001081	7	5.83466	1.65612	0.703656	0.481647	Generalist	1.06068	Opportunist	TRUE	2.31699	Opportunist
ASV_001084	6	5.83272	1.65529	0.101058	0.919505	Generalist	1.18472	Opportunist	TRUE	2.59101	Opportunist
ASV_001092	9	5.81748	1.65064	1.92805	0.053849	Generalist	1.43864	Generalist	FALSE	3.56161	Generalist
ASV_001100	11	5.83392	1.6598	3.11246	0.00185534	Generalist	1.57901	Generalist	FALSE	3.32955	Generalist
ASV_001110	8	5.82524	1.66214	1.30841	0.190735	Generalist	1.12869	Opportunist	TRUE	2.34452	Opportunist
ASV_001112	9	5.819	1.66711	1.90809	0.0563792	Generalist	1.28228	Opportunist	TRUE	2.82596	Opportunist
ASV_001115	2	5.84006	1.66633	-2.3045	0.0211945	Specialist	0.00623394	Specialist	FALSE	1.00153	Specialist
ASV_001126	4	5.8248	1.65814	-1.10051	0.271111	Opportunist	0.538165	Opportunist	FALSE	1.49328	Opportunist
ASV_001128	6	5.8186	1.67142	0.108531	0.913575	Generalist	0.47023	Opportunist	TRUE	1.26612	Opportunist
ASV_001132	10	5.81722	1.65739	2.52371	0.0116123	Generalist	1.28077	Opportunist	TRUE	2.51193	Opportunist
ASV_001136	8	5.83026	1.6629	1.3048	0.191962	Generalist	0.881864	Opportunist	TRUE	1.70345	Opportunist
ASV_001137	5	5.83274	1.65583	-0.502913	0.615025	Opportunist	0.560562	Opportunist	FALSE	1.33748	Opportunist
ASV_001138	8	5.8301	1.65939	1.30765	0.190992	Generalist	0.905012	Opportunist	TRUE	1.61877	Opportunist
ASV_001140	4	5.83518	1.66289	-1.10361	0.269762	Opportunist	0.547828	Opportunist	FALSE	1.52206	Opportunist
ASV_001141	12	5.82888	1.65617	3.72614	0.000194432	Generalist	1.82911	Generalist	FALSE	4.54231	Generalist
ASV_001144	7	5.82644	1.66405	0.705245	0.480658	Generalist	0.391686	Opportunist	TRUE	1.18185	Opportunist
ASV_001149	9	5.81108	1.65857	1.9227	0.0545182	Generalist	1.52995	Generalist	FALSE	4.15188	Generalist
ASV_001151	9	5.81774	1.657	1.92049	0.0547957	Generalist	0.828866	Opportunist	TRUE	1.65773	Opportunist
ASV_001161	4	5.83282	1.66299	-1.10213	0.270407	Opportunist	0.713471	Opportunist	FALSE	1.97976	Opportunist
ASV_001164	1	5.82214	1.65427	-2.91497	0.00355723	Specialist	-1.00009e-12	Specialist	FALSE	1	Specialist
ASV_001168	11	5.82242	1.65846	3.12191	0.00179679	Generalist	1.76366	Generalist	FALSE	4.37686	Generalist
ASV_001172	7	5.82906	1.64967	0.709802	0.477827	Generalist	1.18007	Opportunist	TRUE	2.54426	Opportunist
ASV_001173	6	5.83174	1.65962	0.101385	0.919245	Generalist	1.30745	Generalist	FALSE	3.31175	Generalist
ASV_001183	12	5.82864	1.66144	3.71447	0.000203628	Generalist	1.3784	Generalist	FALSE	3.06606	Generalist
ASV_001184	9	5.81964	1.66051	1.91529	0.055455	Generalist	1.89691	Generalist	FALSE	5.5918	Generalist
ASV_001186	2	5.84134	1.65903	-2.31541	0.0205904	Specialist	0.00991834	Specialist	FALSE	1.0026	Specialist
ASV_001187	12	5.82526	1.65055	3.74103	0.000183268	Generalist	1.85957	Generalist	FALSE	4.22115	Generalist
ASV_001189	5	5.83612	1.65462	-0.505325	0.61333	Opportunist	0.970947	Opportunist	FALSE	2.03177	Opportunist
ASV_001191	12	5.83836	1.65642	3.71985	0.000199338	Generalist	1.60757	Generalist	FALSE	3.07691	Generalist
ASV_001196	12	5.81842	1.65227	3.74127	0.00018309	Generalist	1.70574	Generalist	FALSE	4.35238	Generalist
ASV_001197	12	5.83178	1.66025	3.71524	0.000203007	Generalist	1.38365	Generalist	FALSE	2.57459	Generalist
ASV_001202	10	5.84598	1.66253	2.49862	0.0124678	Generalist	1.58818	Generalist	FALSE	3.65853	Generalist
ASV_001203	7	5.82614	1.65487	0.709335	0.478117	Generalist	1.12184	Opportunist	TRUE	2.62079	Opportunist
ASV_001204	3	5.82108	1.65905	-1.70042	0.0890519	Generalist	0.347167	Opportunist	TRUE	1.23736	Opportunist
ASV_001205	8	5.8311	1.66027	1.30635	0.191433	Generalist	0.90035	Opportunist	TRUE	1.80099	Opportunist
ASV_001206	8	5.82808	1.6618	1.30697	0.191223	Generalist	1.37073	Generalist	FALSE	3.53658	Generalist
ASV_001208	4	5.82266	1.66119	-1.0972	0.272553	Opportunist	1.0345	Opportunist	FALSE	2.62855	Opportunist
ASV_001216	8	5.8361	1.65969	1.3038	0.192303	Generalist	0.203145	Specialist	TRUE	1.06998	Specialist
ASV_001222	7	5.83724	1.66288	0.699245	0.484399	Generalist	1.27932	Opportunist	TRUE	2.85687	Opportunist
ASV_001224	3	5.83046	1.65283	-1.71249	0.0868061	Generalist	0.0551096	Specialist	TRUE	1.01807	Specialist
ASV_001226	5	5.83206	1.66108	-0.500915	0.616431	Opportunist	0.749584	Opportunist	FALSE	1.56788	Opportunist
ASV_001229	10	5.83904	1.66218	2.50332	0.0123034	Generalist	1.90012	Generalist	FALSE	5.66708	Generalist
ASV_001230	8	5.82794	1.6564	1.31131	0.189753	Generalist	0.678057	Opportunist	TRUE	1.38136	Opportunist
ASV_001236	10	5.82576	1.65122	2.52797	0.0114724	Generalist	1.18532	Opportunist	TRUE	2.59136	Opportunist
ASV_001246	1	5.82174	1.66404	-2.89762	0.00376011	Specialist	-1.00009e-12	Specialist	FALSE	1	Specialist
ASV_001251	7	5.8225	1.65149	0.712994	0.47585	Generalist	0.503321	Opportunist	TRUE	1.26639	Opportunist
ASV_001260	12	5.83088	1.65466	3.72834	0.000192749	Generalist	1.85857	Generalist	FALSE	4.54356	Generalist
ASV_001264	5	5.82668	1.65123	-0.500644	0.616622	Opportunist	0.987925	Opportunist	FALSE	2.01071	Opportunist
ASV_001265	12	5.84578	1.65431	3.72012	0.000199128	Generalist	1.75096	Generalist	FALSE	3.77653	Generalist
ASV_001271	8	5.82842	1.65855	1.30932	0.190425	Generalist	0.470745	Opportunist	TRUE	1.26972	Opportunist
ASV_001272	8	5.81724	1.65454	1.31926	0.187083	Generalist	1.33691	Generalist	FALSE	3.19604	Generalist
ASV_001273	7	5.83668	1.6585	0.701429	0.483035	Generalist	0.751804	Opportunist	TRUE	1.59171	Opportunist
ASV_001274	9	5.8285	1.65986	1.9107	0.0560431	Generalist	0.914847	Opportunist	TRUE	1.80786	Opportunist
ASV_001280	7	5.82366	1.65888	0.709115	0.478253	Generalist	0.951017	Opportunist	TRUE	1.80404	Opportunist
ASV_001283	9	5.82556	1.65395	1.91931	0.0549451	Generalist	1.08785	Opportunist	TRUE	2.03294	Opportunist
ASV_001286	9	5.8319	1.65246	1.9172	0.0552119	Generalist	0.827178	Opportunist	TRUE	1.94459	Opportunist
ASV_001291	10	5.82634	1.65312	2.52472	0.011579	Generalist	1.8021	Generalist	FALSE	4.70408	Generalist
ASV_001293	5	5.8184	1.65706	-0.493888	0.621385	Opportunist	0.775589	Opportunist	FALSE	2.06171	Opportunist
ASV_001295	12	5.8149	1.65053	3.74734	0.00017872	Generalist	1.42932	Generalist	FALSE	2.41108	Generalist
ASV_001300	10	5.823	1.66054	2.51544	0.0118884	Generalist	1.23635	Opportunist	TRUE	2.9588	Opportunist
ASV_001301	8	5.82364	1.65695	1.31348	0.189023	Generalist	0.684132	Opportunist	TRUE	1.49872	Opportunist
ASV_001303	4	5.8419	1.66312	-1.1075	0.268078	Opportunist	0.22711	Specialist	TRUE	1.09427	Specialist
ASV_001304	7	5.8127	1.66024	0.715138	0.474524	Generalist	1.2345	Opportunist	TRUE	2.76655	Opportunist
ASV_001309	12	5.82882	1.6652	3.70597	0.000210585	Generalist	1.70364	Generalist	FALSE	3.6588	Generalist
ASV_001314	7	5.82996	1.66257	0.703753	0.481586	Generalist	0.410035	Opportunist	TRUE	1.21237	Opportunist
ASV_001320	9	5.8218	1.64708	1.9296	0.0536562	Generalist	1.48662	Generalist	FALSE	3.60322	Generalist
ASV_001322	9	5.83246	1.66242	1.90538	0.0567311	Generalist	1.16942	Opportunist	TRUE	2.68373	Opportunist
ASV_001327	10	5.82732	1.65807	2.51659	0.0118497	Generalist	0.874133	Opportunist	TRUE	1.5818	Opportunist
ASV_001328	8	5.82694	1.66111	1.3082	0.190806	Generalist	0.93206	Opportunist	TRUE	1.79675	Opportunist
ASV_001339	9	5.83066	1.66034	1.90885	0.056281	Generalist	1.35335	Generalist	FALSE	3.16375	Generalist
ASV_001346	9	5.8338	1.65494	1.91318	0.0557251	Generalist	1.01606	Opportunist	TRUE	2.31681	Opportunist
ASV_001348	10	5.8281	1.6537	2.52277	0.0116436	Generalist	1.2909	Opportunist	TRUE	2.7933	Opportunist
ASV_001349	8	5.82936	1.66655	1.30248	0.192753	Generalist	0.889715	Opportunist	TRUE	1.89098	Opportunist
ASV_001354	9	5.8172	1.65847	1.91912	0.0549692	Generalist	1.67509	Generalist	FALSE	4.45073	Generalist
ASV_001356	7	5.82522	1.65568	0.709544	0.477987	Generalist	1.20347	Opportunist	TRUE	2.39337	Opportunist
ASV_001368	3	5.81982	1.65108	-1.70787	0.0876607	Generalist	0.283237	Specialist	TRUE	1.16099	Specialist
ASV_001374	6	5.82316	1.6662	0.106134	0.915476	Generalist	1.34437	Generalist	FALSE	3.55127	Generalist
ASV_001376	4	5.822	1.66304	-1.09559	0.27326	Opportunist	0.409034	Opportunist	FALSE	1.23541	Opportunist
ASV_001382	5	5.84016	1.65941	-0.506302	0.612645	Opportunist	0.644627	Opportunist	FALSE	1.5059	Opportunist
ASV_001385	5	5.83564	1.65715	-0.504262	0.614077	Opportunist	0.348486	Opportunist	FALSE	1.17279	Opportunist
ASV_001392	7	5.83266	1.65258	0.706373	0.479956	Generalist	1.4122	Generalist	FALSE	3.76077	Generalist
ASV_001395	9	5.83106	1.66153	1.90724	0.0564898	Generalist	1.37481	Generalist	FALSE	3.25368	Generalist
ASV_001401	9	5.83218	1.6657	1.9018	0.0571978	Generalist	1.15039	Opportunist	TRUE	2.68621	Opportunist
ASV_001402	6	5.83484	1.65793	0.0996181	0.920648	Generalist	0.106389	Specialist	TRUE	1.03328	Specialist
ASV_001403	4	5.8238	1.65774	-1.10018	0.271256	Opportunist	0.325765	Opportunist	FALSE	1.18411	Opportunist
ASV_001406	12	5.8247	1.65645	3.72803	0.000192979	Generalist	1.69962	Generalist	FALSE	3.8099	Generalist
ASV_001409	8	5.82268	1.66429	1.30826	0.190785	Generalist	1.06194	Opportunist	TRUE	2.39669	Opportunist
ASV_001412	8	5.81502	1.6591	1.31697	0.18785	Generalist	1.16301	Opportunist	TRUE	2.69106	Opportunist
ASV_001414	6	5.84572	1.65833	0.0930334	0.925877	Generalist	0.307819	Opportunist	TRUE	1.13209	Opportunist
ASV_001416	10	5.83266	1.66854	2.49759	0.012504	Generalist	0.964677	Opportunist	TRUE	1.7576	Opportunist
ASV_001418	9	5.81548	1.66144	1.91673	0.0552725	Generalist	1.38662	Generalist	FALSE	3.3614	Generalist
ASV_001420	3	5.81556	1.66262	-1.69344	0.090371	Generalist	0.038565	Specialist	TRUE	1.01156	Specialist
ASV_001426	7	5.82542	1.65818	0.708355	0.478725	Generalist	1.53044	Generalist	FALSE	4.10148	Generalist
ASV_001427	4	5.82642	1.65872	-1.1011	0.270852	Opportunist	0.760325	Opportunist	FALSE	2.02957	Opportunist
ASV_001432	10	5.8213	1.67011	2.50205	0.0123475	Generalist	1.54712	Generalist	FALSE	4.08779	Generalist
ASV_001433	3	5.83736	1.66257	-1.70662	0.0878935	Generalist	0.365056	Opportunist	TRUE	1.23076	Opportunist
ASV_001435	12	5.81568	1.65631	3.7338	0.000188616	Generalist	1.92248	Generalist	FALSE	5.37606	Generalist
ASV_001440	7	5.82802	1.65263	0.709162	0.478224	Generalist	1.49093	Generalist	FALSE	4.09653	Generalist
ASV_001453	6	5.83096	1.66043	0.101805	0.918912	Generalist	0.08306	Specialist	TRUE	1.02544	Specialist
ASV_001457	12	5.8397	1.65292	3.72692	0.000193831	Generalist	1.28957	Opportunist	TRUE	2.22465	Opportunist
ASV_001459	7	5.82246	1.65418	0.711857	0.476553	Generalist	1.15944	Opportunist	TRUE	2.62308	Opportunist
ASV_001461	10	5.82016	1.66196	2.51501	0.0119031	Generalist	1.30284	Generalist	FALSE	2.47313	Generalist
ASV_001462	8	5.83536	1.65661	1.30667	0.191325	Generalist	1.23071	Opportunist	TRUE	2.62527	Opportunist
ASV_001465	12	5.83636	1.66029	3.71239	0.00020531	Generalist	2.11746	Generalist	FALSE	6.25522	Generalist
ASV_001466	5	5.82476	1.65773	-0.497524	0.61882	Opportunist	0.349011	Opportunist	FALSE	1.18891	Opportunist
ASV_001472	4	5.82854	1.66499	-1.09823	0.272105	Opportunist	0.289896	Specialist	TRUE	1.15076	Specialist
ASV_001475	3	5.8313	1.65808	-1.70758	0.087714	Generalist	0.340279	Opportunist	TRUE	1.18469	Opportunist
ASV_001477	9	5.82802	1.6642	1.906	0.0566498	Generalist	1.32971	Generalist	FALSE	2.89299	Generalist
ASV_001478	7	5.82604	1.65859	0.707807	0.479065	Generalist	1.10209	Opportunist	TRUE	2.28043	Opportunist
ASV_001482	5	5.83144	1.66472	-0.499448	0.617464	Opportunist	0.592076	Opportunist	FALSE	1.48358	Opportunist
ASV_001483	6	5.82636	1.66381	0.104363	0.916881	Generalist	1.0827	Opportunist	TRUE	2.59153	Opportunist
ASV_001491	6	5.82186	1.65557	0.107601	0.914313	Generalist	0.770005	Opportunist	TRUE	1.85586	Opportunist
ASV_001492	8	5.80994	1.66537	1.31506	0.188491	Generalist	1.48592	Generalist	FALSE	3.78815	Generalist
ASV_001496	10	5.82624	1.64642	2.53505	0.0112431	Generalist	1.79139	Generalist	FALSE	5.01737	Generalist
ASV_001503	6	5.82978	1.66559	0.102198	0.918599	Generalist	1.24118	Opportunist	TRUE	3.00863	Opportunist
ASV_001505	7	5.82806	1.65782	0.706918	0.479617	Generalist	1.09895	Opportunist	TRUE	2.53566	Opportunist
ASV_001509	2	5.821	1.66044	-2.3012	0.0213803	Specialist	0.19309	Specialist	FALSE	1.10096	Specialist
ASV_001511	5	5.82546	1.66222	-0.496601	0.61947	Opportunist	1.21479	Opportunist	FALSE	2.99974	Opportunist
ASV_001512	9	5.83172	1.65727	1.91175	0.0559084	Generalist	0.830409	Opportunist	TRUE	1.53928	Opportunist
ASV_001515	6	5.82616	1.65936	0.104763	0.916564	Generalist	1.33971	Generalist	FALSE	3.19215	Generalist
ASV_001521	11	5.82396	1.65083	3.13543	0.00171605	Generalist	1.64834	Generalist	FALSE	4.15845	Generalist
ASV_001525	9	5.83094	1.65986	1.90923	0.0562319	Generalist	0.846568	Opportunist	TRUE	1.65289	Opportunist
ASV_001526	6	5.83476	1.6424	0.100609	0.919861	Generalist	0.74164	Opportunist	TRUE	1.93098	Opportunist
ASV_001529	8	5.82778	1.65763	1.31044	0.190048	Generalist	0.577274	Opportunist	TRUE	1.29405	Opportunist
ASV_001531	5	5.8219	1.65518	-0.496561	0.619499	Opportunist	0.23587	Specialist	TRUE	1.10478	Specialist
ASV_001533	1	5.82306	1.6555	-2.91335	0.00357571	Specialist	-1.00009e-12	Specialist	FALSE	1	Specialist
ASV_001534	6	5.838	1.6656	0.0972625	0.922518	Generalist	1.12589	Opportunist	TRUE	2.15836	Opportunist
ASV_001535	4	5.82134	1.661	-1.09653	0.272845	Opportunist	0.520785	Opportunist	FALSE	1.34441	Opportunist
ASV_001536	12	5.82646	1.65003	3.74147	0.000182946	Generalist	1.62884	Generalist	FALSE	3.42041	Generalist
ASV_001537	7	5.82444	1.65061	0.712197	0.476343	Generalist	1.68306	Generalist	FALSE	4.35687	Generalist
ASV_001538	7	5.8313	1.66277	0.702862	0.482142	Generalist	1.21077	Opportunist	TRUE	2.62497	Opportunist
ASV_001540	1	5.8263	1.65754	-2.91173	0.0035943	Specialist	-1.00009e-12	Specialist	FALSE	1	Specialist
ASV_001543	11	5.84962	1.66305	3.09695	0.00195526	Generalist	1.34583	Generalist	FALSE	2.92568	Generalist
ASV_001545	4	5.81698	1.66249	-1.09293	0.274425	Opportunist	0.0634342	Specialist	TRUE	1.01929	Specialist
ASV_001546	5	5.82054	1.64998	-0.497303	0.618975	Opportunist	0.216283	Specialist	TRUE	1.08665	Specialist
ASV_001550	12	5.8339	1.6615	3.71118	0.000206299	Generalist	1.45973	Generalist	FALSE	3.28747	Generalist
ASV_001552	6	5.83582	1.66793	0.0984332	0.921588	Generalist	1.0032	Opportunist	TRUE	2.09793	Opportunist
ASV_001553	12	5.821	1.66715	3.70633	0.00021028	Generalist	1.51581	Generalist	FALSE	3.21493	Generalist
ASV_001555	12	5.82722	1.66379	3.71008	0.000207193	Generalist	2.22162	Generalist	FALSE	7.46664	Generalist
ASV_001557	8	5.83838	1.67206	1.29279	0.196085	Generalist	0.880954	Opportunist	TRUE	1.75655	Opportunist
ASV_001558	11	5.83784	1.66277	3.10456	0.00190564	Generalist	1.93217	Generalist	FALSE	5.52127	Generalist
ASV_001559	7	5.81848	1.65807	0.712589	0.4761	Generalist	0.621094	Opportunist	TRUE	1.43229	Opportunist
ASV_001561	11	5.83334	1.66736	3.0987	0.00194371	Generalist	1.97293	Generalist	FALSE	5.47149	Generalist
ASV_001563	11	5.82496	1.65643	3.1242	0.00178287	Generalist	1.22852	Opportunist	TRUE	2.25662	Opportunist
ASV_001565	12	5.82328	1.65714	3.72734	0.000193509	Generalist	2.08757	Generalist	FALSE	6.57156	Generalist
ASV_001567	3	5.81428	1.66279	-1.6925	0.0905505	Generalist	0.695832	Opportunist	TRUE	1.9705	Opportunist
ASV_001568	7	5.83708	1.65751	0.701605	0.482926	Generalist	1.35114	Generalist	FALSE	3.26398	Generalist
ASV_001571	2	5.83354	1.65586	-2.31513	0.0206058	Specialist	0.0391799	Specialist	FALSE	1.01307	Specialist
ASV_001575	1	5.82494	1.65629	-2.91309	0.00357866	Specialist	-1.00009e-12	Specialist	FALSE	1	Specialist
ASV_001576	8	5.82396	1.64822	1.32024	0.186756	Generalist	1.69583	Generalist	FALSE	4.37411	Generalist
ASV_001580	8	5.8231	1.66674	1.30608	0.191524	Generalist	1.57645	Generalist	FALSE	4.01359	Generalist
ASV_001581	7	5.82446	1.66354	0.706648	0.479785	Generalist	0.770924	Opportunist	TRUE	1.61636	Opportunist
ASV_001583	11	5.81906	1.66729	3.1074	0.0018874	Generalist	1.00958	Opportunist	TRUE	1.88881	Opportunist
ASV_001588	11	5.81462	1.66067	3.12246	0.00179346	Generalist	1.72401	Generalist	FALSE	4.58596	Generalist
ASV_001593	5	5.834	1.66568	-0.500696	0.616585	Opportunist	0.905684	Opportunist	FALSE	2.23653	Opportunist
ASV_001595	12	5.82526	1.66013	3.71944	0.000199666	Generalist	1.50632	Generalist	FALSE	2.91754	Generalist
ASV_001596	1	5.84006	1.66796	-2.90178	0.00371047	Specialist	-1.00009e-12	Specialist	FALSE	1	Specialist
ASV_001598	2	5.82778	1.6554	-2.31231	0.0207609	Specialist	0.0124344	Specialist	FALSE	1.00337	Specialist
ASV_001600	9	5.82086	1.66435	1.91014	0.0561155	Generalist	1.36526	Generalist	FALSE	3.06718	Generalist
ASV_001610	12	5.82986	1.65781	3.72187	0.000197756	Generalist	1.76178	Generalist	FALSE	4.52859	Generalist
ASV_001613	10	5.82312	1.65396	2.52539	0.011557	Generalist	1.53682	Generalist	FALSE	2.987	Generalist
ASV_001620	6	5.82214	1.66574	0.106776	0.914967	Generalist	1.05351	Opportunist	TRUE	2.55613	Opportunist
ASV_001622	6	5.83278	1.65845	0.100829	0.919686	Generalist	1.54374	Generalist	FALSE	3.88415	Generalist
ASV_001624	12	5.82128	1.65995	3.72223	0.000197469	Generalist	1.69562	Generalist	FALSE	4.46666	Generalist
ASV_001627	7	5.82488	1.66783	0.704579	0.481072	Generalist	0.692237	Opportunist	TRUE	1.47322	Opportunist
ASV_001629	8	5.82148	1.65466	1.3166	0.187974	Generalist	1.30912	Generalist	FALSE	2.94343	Generalist
ASV_001630	11	5.82156	1.66586	3.10857	0.00187998	Generalist	1.73883	Generalist	FALSE	4.65289	Generalist
ASV_001632	12	5.82774	1.65247	3.73518	0.000187579	Generalist	1.90238	Generalist	FALSE	5.79445	Generalist
ASV_001636	11	5.83118	1.66396	3.10633	0.00189425	Generalist	1.44902	Generalist	FALSE	3.2531	Generalist
ASV_001637	5	5.83276	1.65287	-0.503828	0.614382	Opportunist	0.881502	Opportunist	FALSE	2.03077	Opportunist
ASV_001640	9	5.83182	1.64565	1.92519	0.0542056	Generalist	0.888784	Opportunist	TRUE	1.69384	Opportunist
ASV_001643	12	5.83016	1.65947	3.71795	0.000200844	Generalist	1.945	Generalist	FALSE	5.26204	Generalist
ASV_001644	6	5.82612	1.66268	0.104578	0.91671	Generalist	1.13869	Opportunist	TRUE	2.45314	Opportunist
ASV_001646	5	5.82044	1.65646	-0.495298	0.62039	Opportunist	0.635723	Opportunist	FALSE	1.53431	Opportunist
ASV_001649	6	5.8334	1.66287	0.100188	0.920195	Generalist	0.727001	Opportunist	TRUE	1.59034	Opportunist
ASV_001650	7	5.84214	1.66649	0.694789	0.487188	Generalist	0.544805	Opportunist	TRUE	1.28913	Opportunist
ASV_001652	11	5.8326	1.66099	3.11104	0.00186427	Generalist	0.99159	Opportunist	TRUE	2.01907	Opportunist
ASV_001656	7	5.82268	1.65952	0.709433	0.478056	Generalist	1.24516	Opportunist	TRUE	2.77819	Opportunist
ASV_001660	4	5.82632	1.66087	-1.09962	0.271499	Opportunist	0.697855	Opportunist	FALSE	1.86644	Opportunist
ASV_001664	4	5.82778	1.65875	-1.1019	0.270505	Opportunist	0.499638	Opportunist	FALSE	1.32866	Opportunist
ASV_001665	5	5.82426	1.66486	-0.495093	0.620534	Opportunist	0.719571	Opportunist	FALSE	1.59905	Opportunist
ASV_001667	3	5.8243	1.65806	-1.70338	0.0884978	Generalist	0.0973671	Specialist	TRUE	1.03693	Specialist
ASV_001668	7	5.83014	1.65832	0.705449	0.480531	Generalist	0.953266	Opportunist	TRUE	1.83036	Opportunist
ASV_001672	8	5.82158	1.65397	1.31709	0.187809	Generalist	1.46825	Generalist	FALSE	3.58425	Generalist
ASV_001676	5	5.82536	1.65485	-0.498753	0.617953	Opportunist	0.520966	Opportunist	FALSE	1.44989	Opportunist
ASV_001677	7	5.83598	1.65915	0.701577	0.482943	Generalist	1.18993	Opportunist	TRUE	2.36774	Opportunist
ASV_001682	9	5.8426	1.65597	1.90668	0.0565626	Generalist	1.36295	Generalist	FALSE	2.89466	Generalist
ASV_001683	7	5.8306	1.65668	0.705868	0.48027	Generalist	1.51212	Generalist	FALSE	3.86174	Generalist
ASV_001687	1	5.82646	1.65592	-2.91467	0.0035607	Specialist	-1.00009e-12	Specialist	FALSE	1	Specialist
ASV_001697	7	5.82142	1.65534	0.711988	0.476473	Generalist	0.401242	Opportunist	TRUE	1.18649	Opportunist
ASV_001702	6	5.82604	1.65488	0.105119	0.916281	Generalist	1.16895	Opportunist	TRUE	2.9239	Opportunist
ASV_001709	9	5.82328	1.65576	1.91859	0.0550368	Generalist	1.38731	Generalist	FALSE	3.25787	Generalist
ASV_001713	7	5.81562	1.66181	0.712707	0.476027	Generalist	1.17411	Opportunist	TRUE	2.74807	Opportunist
ASV_001714	2	5.82894	1.65319	-2.31609	0.0205536	Specialist	0.0767789	Specialist	FALSE	1.02991	Specialist
ASV_001715	4	5.81108	1.65706	-1.09295	0.274416	Opportunist	0.969246	Opportunist	FALSE	2.34066	Opportunist
ASV_001717	2	5.82836	1.66432	-2.30026	0.0214337	Specialist	0.321853	Opportunist	TRUE	1.21603	Opportunist
ASV_001718	10	5.81462	1.66101	2.51978	0.0117427	Generalist	1.22099	Opportunist	TRUE	2.04026	Opportunist
ASV_001719	8	5.81876	1.65825	1.31538	0.188381	Generalist	1.86581	Generalist	FALSE	5.91609	Generalist
ASV_001723	9	5.8276	1.65741	1.91407	0.0556114	Generalist	1.10945	Opportunist	TRUE	2.34877	Opportunist
ASV_001724	2	5.82914	1.65009	-2.32056	0.0203105	Specialist	0.0843436	Specialist	FALSE	1.03367	Specialist
ASV_001725	7	5.83874	1.65649	0.701038	0.483279	Generalist	1.02288	Opportunist	TRUE	2.23548	Opportunist
ASV_001727	11	5.83378	1.65742	3.11702	0.00182688	Generalist	1.89216	Generalist	FALSE	5.47761	Generalist
ASV_001733	8	5.8422	1.6614	1.29879	0.194017	Generalist	1.49669	Generalist	FALSE	3.90964	Generalist
ASV_001739	3	5.81226	1.66675	-1.68727	0.0915519	Generalist	0.0503304	Specialist	TRUE	1.01586	Specialist
ASV_001742	7	5.81612	1.65807	0.71401	0.475221	Generalist	0.992662	Opportunist	TRUE	2.10055	Opportunist
ASV_001747	6	5.83706	1.65635	0.0983731	0.921636	Generalist	1.33473	Generalist	FALSE	3.37817	Generalist
ASV_001749	5	5.83768	1.66201	-0.504017	0.614249	Opportunist	1.063	Opportunist	FALSE	2.22094	Opportunist
ASV_001751	9	5.8226	1.66317	1.91044	0.056076	Generalist	0.778057	Opportunist	TRUE	1.69077	Opportunist
ASV_001752	5	5.82114	1.65981	-0.49472	0.620798	Opportunist	1.12183	Opportunist	FALSE	2.56833	Opportunist
ASV_001753	11	5.83234	1.66183	3.10962	0.0018733	Generalist	1.39592	Generalist	FALSE	3.02705	Generalist
ASV_001756	6	5.82474	1.65396	0.105964	0.915611	Generalist	1.49539	Generalist	FALSE	4.16065	Generalist
ASV_001758	6	5.82368	1.65743	0.106381	0.91528	Generalist	0.764958	Opportunist	TRUE	1.56559	Opportunist
ASV_001762	5	5.82848	1.66134	-0.498683	0.618003	Opportunist	1.10791	Opportunist	FALSE	2.48899	Opportunist
ASV_001764	6	5.8459	1.65869	0.0929047	0.925979	Generalist	1.19239	Opportunist	TRUE	2.84085	Opportunist
ASV_001766	12	5.82984	1.66335	3.70947	0.000207691	Generalist	1.88086	Generalist	FALSE	3.88495	Generalist
ASV_001768	11	5.81958	1.65833	3.12389	0.0017848	Generalist	1.99111	Generalist	FALSE	5.08295	Generalist
ASV_001770	9	5.826	1.66113	1.91075	0.0560364	Generalist	0.96663	Opportunist	TRUE	1.83437	Opportunist
ASV_001771	5	5.8243	1.66141	-0.496145	0.619792	Opportunist	0.577943	Opportunist	FALSE	1.34806	Opportunist
ASV_001773	9	5.81308	1.67003	1.9083	0.0563522	Generalist	1.63636	Generalist	FALSE	4.01399	Generalist
ASV_001775	3	5.84328	1.65359	-1.71945	0.0855316	Generalist	0.721812	Opportunist	TRUE	1.89439	Opportunist
ASV_001780	10	5.8309	1.65911	2.51286	0.0119758	Generalist	1.46527	Generalist	FALSE	3.63985	Generalist
ASV_001782	9	5.81574	1.66436	1.91321	0.0557215	Generalist	1.22316	Opportunist	TRUE	2.86836	Opportunist
ASV_001783	5	5.82214	1.66069	-0.49506	0.620558	Opportunist	0.336495	Opportunist	FALSE	1.16662	Opportunist
ASV_001791	11	5.82254	1.65951	3.11987	0.00180933	Generalist	1.29054	Opportunist	TRUE	2.85507	Opportunist
ASV_001793	9	5.82916	1.65832	1.91208	0.0558661	Generalist	1.50256	Generalist	FALSE	3.22856	Generalist
ASV_001799	6	5.81582	1.65886	0.111028	0.911594	Generalist	0.537156	Opportunist	TRUE	1.37679	Opportunist
ASV_001804	6	5.81898	1.65316	0.109499	0.912807	Generalist	0.519541	Opportunist	TRUE	1.40928	Opportunist
ASV_001807	8	5.82726	1.65382	1.31377	0.188923	Generalist	1.2923	Opportunist	TRUE	2.84899	Opportunist
ASV_001810	1	5.8388	1.65516	-2.92347	0.00346158	Specialist	-1.00009e-12	Specialist	FALSE	1	Specialist
ASV_001818	9	5.82218	1.66262	1.91134	0.0559614	Generalist	1.53598	Generalist	FALSE	4.07293	Generalist
ASV_001821	6	5.82656	1.67175	0.103748	0.917369	Generalist	1.4042	Generalist	FALSE	3.54122	Generalist
ASV_001822	10	5.81544	1.65365	2.5305	0.0113899	Generalist	1.09073	Opportunist	TRUE	2.1588	Opportunist
ASV_001827	5	5.81952	1.65801	-0.494279	0.621109	Opportunist	0.46051	Opportunist	FALSE	1.27743	Opportunist
ASV_001828	10	5.82608	1.67044	2.4987	0.0124651	Generalist	1.10583	Opportunist	TRUE	1.85904	Opportunist
ASV_001831	3	5.82596	1.65526	-1.70726	0.0877736	Generalist	0.146824	Specialist	TRUE	1.06393	Specialist
ASV_001833	2	5.83198	1.65381	-2.31706	0.0205003	Specialist	0.0639617	Specialist	FALSE	1.02381	Specialist
ASV_001834	5	5.82996	1.65844	-0.500446	0.616761	Opportunist	0.790718	Opportunist	FALSE	1.92275	Opportunist
ASV_001845	4	5.82554	1.66332	-1.09753	0.272411	Opportunist	1.34214	Generalist	TRUE	3.69958	Generalist
ASV_001848	11	5.83244	1.65522	3.12199	0.00179635	Generalist	0.910848	Opportunist	TRUE	1.56592	Opportunist
ASV_001851	8	5.82406	1.66264	1.30873	0.190626	Generalist	1.46692	Generalist	FALSE	4.0588	Generalist
ASV_001852	6	5.8234	1.6597	0.106405	0.915261	Generalist	0.82817	Opportunist	TRUE	1.59989	Opportunist
ASV_001854	8	5.82034	1.65726	1.31522	0.188437	Generalist	1.45474	Generalist	FALSE	3.43255	Generalist
ASV_001855	9	5.83314	1.65475	1.9138	0.0556455	Generalist	1.53827	Generalist	FALSE	3.61266	Generalist
ASV_001864	7	5.82854	1.6585	0.706335	0.47998	Generalist	0.499817	Opportunist	TRUE	1.24638	Opportunist
ASV_001867	7	5.82556	1.65548	0.709424	0.478061	Generalist	0.979675	Opportunist	TRUE	1.84948	Opportunist
ASV_001875	4	5.83984	1.65931	-1.1088	0.267518	Opportunist	0.269187	Specialist	TRUE	1.1415	Specialist
ASV_001881	8	5.82894	1.6563	1.31079	0.189929	Generalist	0.612913	Opportunist	TRUE	1.40928	Opportunist
ASV_001882	12	5.83762	1.65752	3.71782	0.000200948	Generalist	1.79839	Generalist	FALSE	4.51525	Generalist
ASV_001885	10	5.82672	1.66483	2.50673	0.0121855	Generalist	0.978133	Opportunist	TRUE	1.71535	Opportunist
ASV_001888	7	5.82876	1.66023	0.705467	0.480519	Generalist	0.975724	Opportunist	TRUE	2.26856	Opportunist
ASV_001889	7	5.82612	1.65654	0.708632	0.478553	Generalist	0.874198	Opportunist	TRUE	1.72366	Opportunist
ASV_001890	12	5.8332	1.65762	3.72027	0.000199012	Generalist	1.94637	Generalist	FALSE	4.98584	Generalist
ASV_001893	3	5.8237	1.65836	-1.70271	0.0886228	Generalist	0.0613934	Specialist	TRUE	1.01973	Specialist
ASV_001895	7	5.82568	1.666	0.704875	0.480888	Generalist	0.898396	Opportunist	TRUE	2.14489	Opportunist
ASV_001900	5	5.8279	1.65914	-0.498994	0.617783	Opportunist	1.31428	Generalist	TRUE	2.99576	Generalist
ASV_001903	2	5.83364	1.66758	-2.29893	0.0215092	Specialist	0.0164247	Specialist	FALSE	1.00466	Specialist
ASV_001904	6	5.83062	1.66759	0.101572	0.919097	Generalist	0.866466	Opportunist	TRUE	2.04904	Opportunist
ASV_001908	8	5.8239	1.65655	1.31364	0.188968	Generalist	1.01643	Opportunist	TRUE	1.93473	Opportunist
ASV_001909	9	5.83118	1.66806	1.89971	0.0574716	Generalist	0.597165	Opportunist	TRUE	1.31454	Opportunist
ASV_001910	5	5.83904	1.65824	-0.505983	0.612868	Opportunist	0.868667	Opportunist	FALSE	1.8966	Opportunist
ASV_001913	5	5.83124	1.66569	-0.499035	0.617755	Opportunist	1.35921	Generalist	TRUE	3.66896	Generalist
ASV_001915	4	5.83352	1.65957	-1.10481	0.26924	Opportunist	1.17746	Opportunist	FALSE	2.76544	Opportunist
ASV_001920	2	5.8247	1.66266	-2.30036	0.0214281	Specialist	0.0178195	Specialist	FALSE	1.00513	Specialist
ASV_001921	8	5.83242	1.65625	1.30873	0.190626	Generalist	1.33695	Generalist	FALSE	3.10103	Generalist
ASV_001926	4	5.83194	1.65727	-1.10539	0.268989	Opportunist	0.975595	Opportunist	FALSE	2.28571	Opportunist
ASV_001930	9	5.83566	1.66292	1.90288	0.0570562	Generalist	1.63499	Generalist	FALSE	4.07015	Generalist
ASV_001933	5	5.82042	1.66018	-0.494176	0.621182	Opportunist	1.06442	Opportunist	FALSE	2.33786	Opportunist
ASV_001937	9	5.82056	1.66108	1.91408	0.0556095	Generalist	1.54964	Generalist	FALSE	3.89597	Generalist
ASV_001938	5	5.82138	1.67119	-0.491493	0.623078	Opportunist	0.279294	Specialist	TRUE	1.12176	Specialist
ASV_001942	12	5.82422	1.65521	3.7311	0.000190642	Generalist	1.59631	Generalist	FALSE	3.85266	Generalist
ASV_001948	8	5.83374	1.66261	1.30293	0.1926	Generalist	0.785207	Opportunist	TRUE	1.58458	Opportunist
ASV_001952	12	5.83442	1.66514	3.70273	0.000213288	Generalist	2.00411	Generalist	FALSE	5.48943	Generalist
ASV_001957	11	5.81906	1.65421	3.13197	0.00173638	Generalist	1.55304	Generalist	FALSE	3.2206	Generalist
ASV_001964	5	5.84294	1.65811	-0.508374	0.611191	Opportunist	0.651497	Opportunist	FALSE	1.42692	Opportunist
ASV_001965	8	5.83064	1.67219	1.29732	0.194522	Generalist	1.25821	Opportunist	TRUE	2.66477	Opportunist
ASV_001968	9	5.83406	1.66863	1.89732	0.0577851	Generalist	1.42168	Generalist	FALSE	3.54232	Generalist
ASV_001971	7	5.82942	1.65123	0.708912	0.478379	Generalist	1.43607	Generalist	FALSE	3.40428	Generalist
ASV_001972	8	5.83508	1.66494	1.3003	0.193498	Generalist	1.38972	Generalist	FALSE	3.14992	Generalist
ASV_001974	4	5.82024	1.66513	-1.09315	0.274327	Opportunist	0.31739	Opportunist	FALSE	1.15053	Opportunist
ASV_001975	3	5.81704	1.6599	-1.69712	0.0896746	Generalist	0.0725935	Specialist	TRUE	1.02416	Specialist
ASV_001976	11	5.82222	1.6506	3.13691	0.00170736	Generalist	1.55136	Generalist	FALSE	3.91514	Generalist
ASV_001987	9	5.81676	1.65454	1.92394	0.0543624	Generalist	1.38705	Generalist	FALSE	3.51761	Generalist
ASV_001989	7	5.83348	1.66181	0.701958	0.482705	Generalist	0.674539	Opportunist	TRUE	1.50284	Opportunist
ASV_001991	3	5.83288	1.6601	-1.70645	0.0879237	Generalist	0.731317	Opportunist	TRUE	1.89313	Opportunist
ASV_001993	10	5.81834	1.65005	2.53426	0.0112686	Generalist	1.28156	Opportunist	TRUE	2.69784	Opportunist
ASV_001997	7	5.83932	1.6607	0.698911	0.484608	Generalist	0.888332	Opportunist	TRUE	1.76022	Opportunist
ASV_001998	9	5.82986	1.65595	1.91439	0.0555697	Generalist	1.25149	Opportunist	TRUE	2.29056	Opportunist
ASV_002000	9	5.83316	1.66547	1.90147	0.0572401	Generalist	1.34997	Generalist	FALSE	2.54324	Generalist
ASV_002001	2	5.83034	1.65647	-2.31235	0.0207583	Specialist	0.0358114	Specialist	FALSE	1.01173	Specialist
ASV_002005	6	5.82394	1.67064	0.105385	0.916071	Generalist	1.12517	Opportunist	TRUE	2.23855	Opportunist
ASV_002008	4	5.82814	1.65603	-1.10393	0.269622	Opportunist	0.789606	Opportunist	FALSE	1.94261	Opportunist
ASV_002009	5	5.82376	1.66619	-0.494397	0.621026	Opportunist	1.19096	Opportunist	FALSE	3.03085	Opportunist
ASV_002015	7	5.83026	1.66387	0.703024	0.482041	Generalist	1.17705	Opportunist	TRUE	2.67691	Opportunist
ASV_002016	8	5.82874	1.6579	1.30965	0.190315	Generalist	1.00745	Opportunist	TRUE	2.23318	Opportunist
ASV_002020	6	5.82636	1.65556	0.104883	0.916468	Generalist	1.18049	Opportunist	TRUE	2.85245	Opportunist
ASV_002022	10	5.8241	1.65099	2.52933	0.0114281	Generalist	1.87305	Generalist	FALSE	5.4759	Generalist
ASV_002023	4	5.82392	1.64621	-1.10795	0.267883	Opportunist	0.106419	Specialist	TRUE	1.03645	Specialist
ASV_002026	8	5.81594	1.6591	1.31642	0.188034	Generalist	1.42753	Generalist	FALSE	3.52127	Generalist
ASV_002031	8	5.8221	1.6505	1.31954	0.186988	Generalist	0.57249	Opportunist	TRUE	1.28473	Opportunist
ASV_002032	2	5.82846	1.66651	-2.29729	0.021602	Specialist	0.0494454	Specialist	FALSE	1.01734	Specialist
ASV_002042	4	5.83014	1.66361	-1.1001	0.271287	Opportunist	0.336001	Opportunist	FALSE	1.19675	Opportunist
ASV_002046	11	5.8213	1.65718	3.125	0.00177806	Generalist	1.42374	Generalist	FALSE	2.69662	Generalist
ASV_002048	2	5.82914	1.66046	-2.30607	0.0211065	Specialist	0.690433	Opportunist	TRUE	1.98921	Opportunist
ASV_002050	3	5.81454	1.64587	-1.71007	0.0872538	Generalist	0.0816948	Specialist	TRUE	1.02946	Specialist
ASV_002054	11	5.83442	1.65374	3.12357	0.00178669	Generalist	1.53833	Generalist	FALSE	3.45643	Generalist
ASV_002059	7	5.83112	1.65693	0.70545	0.480531	Generalist	0.935054	Opportunist	TRUE	1.91793	Opportunist
ASV_002065	9	5.82356	1.6606	1.91282	0.0557708	Generalist	1.36095	Generalist	FALSE	3.25941	Generalist
ASV_002066	11	5.8335	1.65609	3.1197	0.00181036	Generalist	1.85029	Generalist	FALSE	5.26504	Generalist
ASV_002067	4	5.8389	1.6705	-1.10081	0.27098	Opportunist	0.612219	Opportunist	FALSE	1.49536	Opportunist
ASV_002068	7	5.82372	1.66336	0.707169	0.479461	Generalist	1.28312	Opportunist	TRUE	2.97696	Opportunist
ASV_002069	2	5.82736	1.65184	-2.31703	0.0205021	Specialist	0.052041	Specialist	FALSE	1.01846	Specialist
ASV_002072	7	5.82574	1.65728	0.708545	0.478607	Generalist	1.26787	Opportunist	TRUE	2.83324	Opportunist
ASV_002075	6	5.8329	1.65591	0.100911	0.919621	Generalist	0.800903	Opportunist	TRUE	1.76547	Opportunist
ASV_002076	5	5.82044	1.66599	-0.492463	0.622392	Opportunist	0.933782	Opportunist	FALSE	2.21252	Opportunist
ASV_002078	4	5.8435	1.65983	-1.11066	0.266715	Opportunist	1.07888	Opportunist	FALSE	2.58837	Opportunist
ASV_002082	5	5.8323	1.65956	-0.501517	0.616007	Opportunist	0.253658	Specialist	TRUE	1.12311	Specialist
ASV_002089	5	5.8276	1.65851	-0.499002	0.617778	Opportunist	1.2857	Opportunist	FALSE	3.25908	Opportunist
ASV_002095	7	5.82778	1.653	0.709146	0.478234	Generalist	1.17408	Opportunist	TRUE	2.61616	Opportunist
ASV_002096	4	5.8167	1.65928	-1.09488	0.273571	Opportunist	0.708674	Opportunist	FALSE	1.81994	Opportunist
ASV_002098	6	5.83478	1.6587	0.0996079	0.920656	Generalist	0.656872	Opportunist	TRUE	1.59833	Opportunist
ASV_002102	9	5.81866	1.6595	1.91704	0.0552324	Generalist	1.30277	Generalist	FALSE	2.37568	Generalist
ASV_002104	6	5.8287	1.65434	0.103546	0.91753	Generalist	0.768763	Opportunist	TRUE	1.98212	Opportunist
ASV_002106	11	5.83528	1.66844	3.09554	0.00196453	Generalist	1.64054	Generalist	FALSE	4.49235	Generalist
ASV_002109	6	5.82054	1.67033	0.10744	0.91444	Generalist	1.02524	Opportunist	TRUE	2.35571	Opportunist
ASV_002113	11	5.81226	1.66421	3.11724	0.00182552	Generalist	1.64261	Generalist	FALSE	4.17521	Generalist
ASV_002118	4	5.82864	1.65094	-1.10763	0.26802	Opportunist	0.157734	Specialist	TRUE	1.05988	Specialist
ASV_002120	5	5.8238	1.66364	-0.49518	0.620473	Opportunist	1.11987	Opportunist	FALSE	2.60305	Opportunist
ASV_002121	6	5.82404	1.66772	0.105509	0.915972	Generalist	0.759544	Opportunist	TRUE	1.6122	Opportunist
ASV_002128	6	5.842	1.65806	0.0952919	0.924083	Generalist	1.31469	Generalist	FALSE	3.21464	Generalist
ASV_002129	6	5.81624	1.66076	0.110648	0.911895	Generalist	0.726299	Opportunist	TRUE	1.50107	Opportunist
ASV_002133	2	5.81934	1.66536	-2.2934	0.0218252	Specialist	0.561547	Opportunist	TRUE	1.59817	Opportunist
ASV_002136	7	5.83416	1.66597	0.699794	0.484056	Generalist	0.71807	Opportunist	TRUE	1.41624	Opportunist
ASV_002137	10	5.81108	1.65497	2.53112	0.01137	Generalist	0.932046	Opportunist	TRUE	1.78169	Opportunist
ASV_002146	8	5.81418	1.66525	1.31261	0.189316	Generalist	1.36362	Generalist	FALSE	3.33913	Generalist
ASV_002149	8	5.81398	1.66394	1.31376	0.188928	Generalist	1.55354	Generalist	FALSE	3.99197	Generalist
ASV_002151	6	5.82632	1.6616	0.104525	0.916752	Generalist	0.978523	Opportunist	TRUE	2.24563	Opportunist
ASV_002155	3	5.8253	1.66811	-1.69371	0.0903201	Generalist	0.28987	Specialist	TRUE	1.17355	Specialist
ASV_002161	2	5.81666	1.66333	-2.29459	0.0217565	Specialist	0.294885	Specialist	FALSE	1.18821	Specialist
ASV_002162	6	5.82314	1.6545	0.106897	0.914871	Generalist	0.896672	Opportunist	TRUE	1.78513	Opportunist
ASV_002171	4	5.83476	1.64998	-1.11199	0.266142	Opportunist	0.119336	Specialist	TRUE	1.04096	Specialist
ASV_002173	11	5.82796	1.66161	3.11267	0.00185401	Generalist	1.66485	Generalist	FALSE	3.96677	Generalist
ASV_002179	2	5.83858	1.65683	-2.31682	0.0205137	Specialist	0.0274785	Specialist	FALSE	1.00855	Specialist
ASV_002182	3	5.83722	1.65311	-1.71629	0.0861088	Generalist	0.193081	Specialist	TRUE	1.08287	Specialist
ASV_002183	10	5.8233	1.66193	2.51316	0.0119654	Generalist	0.803198	Opportunist	TRUE	1.4885	Opportunist
ASV_002187	9	5.82368	1.66165	1.91154	0.0559347	Generalist	1.20898	Opportunist	TRUE	2.50655	Opportunist
ASV_002188	10	5.8266	1.66513	2.50635	0.0121986	Generalist	1.61417	Generalist	FALSE	3.4155	Generalist
ASV_002192	3	5.82556	1.65583	-1.70643	0.0879285	Generalist	0.150006	Specialist	TRUE	1.05974	Specialist
ASV_002196	5	5.83038	1.66977	-0.497301	0.618977	Opportunist	1.23129	Opportunist	FALSE	2.83527	Opportunist
ASV_002202	9	5.8236	1.64914	1.9261	0.0540923	Generalist	1.37275	Generalist	FALSE	2.53799	Generalist
ASV_002203	10	5.82244	1.66034	2.51609	0.0118666	Generalist	1.45809	Generalist	FALSE	3.38573	Generalist
ASV_002205	6	5.8197	1.66768	0.108114	0.913905	Generalist	1.16093	Opportunist	TRUE	2.6175	Opportunist
ASV_002206	7	5.82282	1.65936	0.709417	0.478066	Generalist	0.825465	Opportunist	TRUE	1.68394	Opportunist
ASV_002207	4	5.83332	1.65131	-1.11022	0.266904	Opportunist	0.105041	Specialist	TRUE	1.03548	Specialist
ASV_002210	7	5.82356	1.65118	0.712483	0.476166	Generalist	0.701067	Opportunist	TRUE	1.50041	Opportunist
ASV_002213	9	5.82494	1.66311	1.90911	0.0562485	Generalist	0.485105	Opportunist	TRUE	1.23745	Opportunist
ASV_002214	11	5.82222	1.65477	3.129	0.00175402	Generalist	1.6863	Generalist	FALSE	4.5222	Generalist
ASV_002234	6	5.81532	1.66424	0.110969	0.911641	Generalist	1.02457	Opportunist	TRUE	2.36772	Opportunist
ASV_002235	8	5.83016	1.65841	1.30838	0.190743	Generalist	1.44143	Generalist	FALSE	3.81966	Generalist
ASV_002236	4	5.82292	1.65494	-1.1015	0.270677	Opportunist	1.21556	Opportunist	FALSE	3.02778	Opportunist
ASV_002240	8	5.82344	1.66236	1.30932	0.190426	Generalist	1.29662	Opportunist	TRUE	2.63217	Opportunist
ASV_002241	6	5.81728	1.66426	0.109791	0.912575	Generalist	0.992715	Opportunist	TRUE	2.0414	Opportunist
ASV_002242	3	5.81788	1.66397	-1.69346	0.0903671	Generalist	0.911528	Opportunist	TRUE	2.15291	Opportunist
ASV_002243	8	5.83024	1.66294	1.30478	0.191969	Generalist	1.81867	Generalist	FALSE	5.37474	Generalist
ASV_002249	7	5.83392	1.66337	0.701036	0.483281	Generalist	1.18555	Opportunist	TRUE	2.25079	Opportunist
ASV_002255	8	5.82994	1.65764	1.30913	0.19049	Generalist	1.63673	Generalist	FALSE	4.41682	Generalist
ASV_002257	3	5.8242	1.66403	-1.69721	0.0896576	Generalist	0.167329	Specialist	TRUE	1.07914	Specialist
ASV_002263	6	5.81436	1.66702	0.11136	0.911331	Generalist	1.11875	Opportunist	TRUE	2.41726	Opportunist
ASV_002272	1	5.82576	1.65767	-2.91118	0.00360069	Specialist	-1.00009e-12	Specialist	FALSE	1	Specialist
ASV_002276	6	5.8251	1.66786	0.104865	0.916483	Generalist	1.10352	Opportunist	TRUE	2.59626	Opportunist
ASV_002277	7	5.83188	1.66112	0.703213	0.481923	Generalist	1.02339	Opportunist	TRUE	2.18518	Opportunist
ASV_002280	3	5.83262	1.6663	-1.69995	0.0891402	Generalist	0.0371839	Specialist	TRUE	1.01083	Specialist
ASV_002282	8	5.81742	1.66027	1.31459	0.188647	Generalist	1.73179	Generalist	FALSE	4.81892	Generalist
ASV_002294	7	5.82254	1.65589	0.711072	0.477039	Generalist	1.24085	Opportunist	TRUE	2.84077	Opportunist
ASV_002308	7	5.82932	1.66493	0.703139	0.481969	Generalist	0.494211	Opportunist	TRUE	1.2561	Opportunist
ASV_002314	2	5.82828	1.65531	-2.31273	0.0207376	Specialist	0.0208686	Specialist	FALSE	1.00617	Specialist
ASV_002315	3	5.82968	1.66408	-1.70045	0.0890471	Generalist	0.0494716	Specialist	TRUE	1.01518	Specialist
ASV_002317	3	5.82272	1.65773	-1.70276	0.0886125	Generalist	0.987659	Opportunist	TRUE	2.52083	Opportunist
ASV_002319	7	5.82914	1.65688	0.706667	0.479774	Generalist	0.446052	Opportunist	TRUE	1.21905	Opportunist
ASV_002320	5	5.8193	1.67312	-0.489683	0.624358	Opportunist	1.35272	Generalist	TRUE	3.60411	Generalist
ASV_002325	4	5.829	1.65509	-1.10507	0.269128	Opportunist	0.12539	Specialist	TRUE	1.04471	Specialist
ASV_002332	5	5.83134	1.65994	-0.500826	0.616493	Opportunist	1.40004	Generalist	TRUE	3.70638	Generalist
ASV_002333	10	5.82384	1.6574	2.5197	0.0117454	Generalist	1.96632	Generalist	FALSE	6.45531	Generalist
ASV_002336	8	5.83096	1.66514	1.30262	0.192705	Generalist	1.31978	Generalist	FALSE	2.76035	Generalist
ASV_002339	12	5.83566	1.66233	3.70825	0.000208698	Generalist	1.20382	Opportunist	TRUE	2.11468	Opportunist
ASV_002341	2	5.81942	1.65604	-2.30636	0.0210906	Specialist	0.06068	Specialist	FALSE	1.0223	Specialist
ASV_002344	5	5.83342	1.66546	-0.500413	0.616784	Opportunist	0.920956	Opportunist	FALSE	1.84607	Opportunist
ASV_002349	4	5.83476	1.65747	-1.10697	0.268308	Opportunist	0.650208	Opportunist	FALSE	1.54878	Opportunist
ASV_002350	11	5.83142	1.66316	3.10769	0.00188556	Generalist	1.12846	Opportunist	TRUE	1.98817	Opportunist
ASV_002355	8	5.82154	1.65603	1.31547	0.188351	Generalist	1.62782	Generalist	FALSE	4.1459	Generalist
ASV_002357	7	5.82192	1.65946	0.709916	0.477756	Generalist	1.59238	Generalist	FALSE	3.82521	Generalist
ASV_002363	8	5.84006	1.66488	1.29736	0.194508	Generalist	1.00347	Opportunist	TRUE	2.06812	Opportunist
ASV_002370	3	5.83924	1.65969	-1.7107	0.0871356	Generalist	0.161874	Specialist	TRUE	1.06964	Specialist
ASV_002372	8	5.82328	1.65879	1.31223	0.189441	Generalist	0.976214	Opportunist	TRUE	1.9578	Opportunist
ASV_002378	11	5.81842	1.66597	3.11024	0.00186933	Generalist	1.83957	Generalist	FALSE	4.5824	Generalist
ASV_002380	10	5.82902	1.6689	2.49923	0.0124463	Generalist	1.60311	Generalist	FALSE	3.7441	Generalist
ASV_002381	8	5.82804	1.66697	1.30294	0.192597	Generalist	1.24504	Opportunist	TRUE	2.82628	Opportunist
ASV_002385	4	5.83418	1.65646	-1.10729	0.268169	Opportunist	0.80211	Opportunist	FALSE	1.89469	Opportunist
ASV_002387	7	5.83278	1.65803	0.703979	0.481446	Generalist	1.36594	Generalist	FALSE	3.30744	Generalist
ASV_002388	5	5.81908	1.66754	-0.491191	0.623291	Opportunist	0.822572	Opportunist	FALSE	2.10646	Opportunist
ASV_002389	5	5.82554	1.66206	-0.496697	0.619403	Opportunist	1.1934	Opportunist	FALSE	2.71233	Opportunist
ASV_002394	6	5.83706	1.659	0.0982157	0.921761	Generalist	0.73629	Opportunist	TRUE	1.46971	Opportunist
ASV_002403	7	5.83434	1.66756	0.699022	0.484538	Generalist	1.40056	Generalist	FALSE	3.47772	Generalist
ASV_002404	12	5.82366	1.6601	3.72046	0.000198862	Generalist	1.72581	Generalist	FALSE	3.52289	Generalist
ASV_002407	6	5.82162	1.66453	0.107165	0.914658	Generalist	1.21898	Opportunist	TRUE	3.04196	Opportunist
ASV_002410	8	5.83466	1.65679	1.30695	0.191229	Generalist	1.33099	Generalist	FALSE	2.89608	Generalist
ASV_002416	2	5.82876	1.66082	-2.30534	0.0211476	Specialist	0.472431	Opportunist	TRUE	1.42061	Opportunist
ASV_002417	7	5.81576	1.65691	0.714728	0.474777	Generalist	1.30034	Generalist	FALSE	2.98058	Generalist
ASV_002418	6	5.81234	1.66081	0.112993	0.910036	Generalist	0.866232	Opportunist	TRUE	1.92818	Opportunist
ASV_002419	9	5.83434	1.64865	1.92016	0.0548379	Generalist	1.45207	Generalist	FALSE	3.56715	Generalist
ASV_002420	10	5.8187	1.65288	2.52971	0.0114157	Generalist	1.23534	Opportunist	TRUE	2.71024	Opportunist
ASV_002428	5	5.8269	1.66052	-0.497978	0.6185	Opportunist	0.42251	Opportunist	FALSE	1.23195	Opportunist
ASV_002430	10	5.81732	1.65966	2.5202	0.0117289	Generalist	1.62031	Generalist	FALSE	3.63275	Generalist
ASV_002432	5	5.82086	1.6612	-0.494137	0.62121	Opportunist	0.718397	Opportunist	FALSE	1.57753	Opportunist
ASV_002434	7	5.81976	1.65522	0.713039	0.475821	Generalist	1.39234	Generalist	FALSE	3.01235	Generalist
ASV_002436	6	5.82968	1.65316	0.103027	0.917941	Generalist	1.33615	Generalist	FALSE	3.09755	Generalist
ASV_002437	11	5.82576	1.66543	3.10685	0.00189092	Generalist	1.73524	Generalist	FALSE	4.62336	Generalist
ASV_002439	5	5.83194	1.65348	-0.503145	0.614862	Opportunist	1.03153	Opportunist	FALSE	2.09567	Opportunist
ASV_002440	5	5.81996	1.66478	-0.492535	0.622341	Opportunist	0.738097	Opportunist	FALSE	1.88212	Opportunist
ASV_002441	7	5.83662	1.66181	0.700067	0.483886	Generalist	1.06648	Opportunist	TRUE	2.22932	Opportunist
ASV_002443	3	5.8205	1.65652	-1.70267	0.0886304	Generalist	0.678876	Opportunist	TRUE	1.71218	Opportunist
ASV_002446	7	5.83018	1.65985	0.704773	0.480952	Generalist	1.39617	Generalist	FALSE	3.55879	Generalist
ASV_002449	3	5.8266	1.66175	-1.70097	0.088948	Generalist	0.0414022	Specialist	TRUE	1.01229	Specialist
ASV_002451	8	5.82748	1.65881	1.30969	0.190302	Generalist	0.486351	Opportunist	TRUE	1.2384	Opportunist
ASV_002454	4	5.82678	1.65334	-1.1049	0.269203	Opportunist	1.02172	Opportunist	FALSE	2.48359	Opportunist
ASV_002456	6	5.81116	1.65301	0.11424	0.909047	Generalist	1.01639	Opportunist	TRUE	2.26913	Opportunist
ASV_002459	10	5.83162	1.66628	2.50161	0.012363	Generalist	1.18869	Opportunist	TRUE	2.14945	Opportunist
ASV_002466	2	5.8281	1.65544	-2.31244	0.0207537	Specialist	0.636514	Opportunist	TRUE	1.8	Opportunist
ASV_002467	8	5.82508	1.65416	1.31482	0.188572	Generalist	1.18922	Opportunist	TRUE	2.737	Opportunist
ASV_002474	1	5.83326	1.65449	-2.92129	0.00348584	Specialist	-1.00009e-12	Specialist	FALSE	1	Specialist
ASV_002476	6	5.83206	1.66524	0.10085	0.919669	Generalist	0.783432	Opportunist	TRUE	1.57062	Opportunist
ASV_002478	4	5.84334	1.65506	-1.11376	0.265381	Opportunist	1.12421	Opportunist	FALSE	2.59665	Opportunist
ASV_002479	9	5.83428	1.664	1.90247	0.0571097	Generalist	1.6236	Generalist	FALSE	4.30031	Generalist
ASV_002485	12	5.8284	1.65265	3.73437	0.000188187	Generalist	2.30476	Generalist	FALSE	8.22508	Generalist
ASV_002487	6	5.83516	1.66006	0.0992975	0.920902	Generalist	1.21563	Opportunist	TRUE	2.82229	Opportunist
ASV_002488	7	5.81896	1.66026	0.711356	0.476863	Generalist	0.958414	Opportunist	TRUE	2.11224	Opportunist
ASV_002489	7	5.83064	1.66222	0.703493	0.481748	Generalist	1.33875	Generalist	FALSE	2.91067	Generalist
ASV_002490	6	5.8165	1.65852	0.110641	0.911901	Generalist	1.28815	Opportunist	TRUE	3.12226	Opportunist
ASV_002491	6	5.82404	1.6591	0.106057	0.915537	Generalist	0.641922	Opportunist	TRUE	1.4375	Opportunist
ASV_002497	1	5.82264	1.65883	-2.90725	0.00364618	Specialist	-1.00009e-12	Specialist	FALSE	1	Specialist
ASV_002500	6	5.83236	1.65851	0.101078	0.919488	Generalist	1.08826	Opportunist	TRUE	2.24708	Opportunist
ASV_002501	5	5.8271	1.66342	-0.497227	0.619029	Opportunist	0.738199	Opportunist	FALSE	1.75492	Opportunist
ASV_002503	8	5.82406	1.66372	1.30788	0.190915	Generalist	1.62689	Generalist	FALSE	4.68057	Generalist
ASV_002504	3	5.8223	1.65257	-1.70783	0.0876683	Generalist	0.914405	Opportunist	TRUE	2.18215	Opportunist
ASV_002516	11	5.83442	1.66791	3.09703	0.00195471	Generalist	1.03136	Opportunist	TRUE	1.7689	Opportunist
ASV_002517	4	5.82966	1.66058	-1.10182	0.270541	Opportunist	0.314761	Opportunist	FALSE	1.18116	Opportunist
ASV_002518	5	5.81852	1.65801	-0.493676	0.621535	Opportunist	0.991333	Opportunist	FALSE	2.25249	Opportunist
ASV_002522	5	5.82126	1.65596	-0.495942	0.619936	Opportunist	0.842778	Opportunist	FALSE	1.73032	Opportunist
ASV_002528	8	5.83094	1.66405	1.30348	0.192409	Generalist	0.773882	Opportunist	TRUE	1.57983	Opportunist
ASV_002529	5	5.8185	1.65106	-0.495741	0.620077	Opportunist	0.789724	Opportunist	FALSE	1.70278	Opportunist
ASV_002531	6	5.82646	1.65306	0.104981	0.916391	Generalist	0.319905	Opportunist	TRUE	1.14291	Opportunist
ASV_002532	9	5.83332	1.64787	1.92168	0.0546458	Generalist	1.33024	Generalist	FALSE	2.80757	Generalist
ASV_002535	4	5.82008	1.65526	-1.09957	0.271518	Opportunist	0.770579	Opportunist	FALSE	2.05078	Opportunist
ASV_002539	7	5.82812	1.65359	0.708689	0.478517	Generalist	0.71977	Opportunist	TRUE	1.48757	Opportunist
ASV_002540	5	5.83524	1.65724	-0.503996	0.614264	Opportunist	1.07567	Opportunist	FALSE	2.58066	Opportunist
ASV_002544	5	5.8353	1.65505	-0.504698	0.613771	Opportunist	0.767738	Opportunist	FALSE	1.85368	Opportunist
ASV_002548	6	5.8226	1.66799	0.106356	0.9153	Generalist	0.878461	Opportunist	TRUE	1.78572	Opportunist
ASV_002553	11	5.84482	1.65679	3.11155	0.0018611	Generalist	0.847987	Opportunist	TRUE	1.52346	Opportunist
ASV_002555	9	5.84132	1.65929	1.90364	0.0569576	Generalist	1.15759	Opportunist	TRUE	2.05973	Opportunist
ASV_002563	11	5.82014	1.65437	3.13103	0.00174197	Generalist	1.26162	Opportunist	TRUE	2.29132	Opportunist
ASV_002572	6	5.82218	1.6437	0.108183	0.91385	Generalist	1.3488	Generalist	FALSE	3.19763	Generalist
ASV_002573	10	5.82168	1.66176	2.51439	0.0119239	Generalist	1.45917	Generalist	FALSE	2.93161	Generalist
ASV_002574	5	5.83772	1.66307	-0.503719	0.614459	Opportunist	0.416866	Opportunist	FALSE	1.22372	Opportunist
ASV_002575	8	5.83922	1.66003	1.30165	0.193036	Generalist	1.77686	Generalist	FALSE	5.08129	Generalist
ASV_002581	4	5.82962	1.67003	-1.09556	0.273271	Opportunist	0.464891	Opportunist	FALSE	1.34176	Opportunist
ASV_002585	8	5.82526	1.6572	1.3123	0.189419	Generalist	1.52154	Generalist	FALSE	4.04967	Generalist
ASV_002587	6	5.82694	1.65684	0.104452	0.916811	Generalist	1.19766	Opportunist	TRUE	2.87792	Opportunist
ASV_002591	8	5.83694	1.65912	1.30374	0.192323	Generalist	1.41957	Generalist	FALSE	3.70042	Generalist
ASV_002592	5	5.8266	1.64942	-0.501146	0.616269	Opportunist	1.12219	Opportunist	FALSE	2.49082	Opportunist
ASV_002593	9	5.83834	1.66356	1.90054	0.057362	Generalist	1.29935	Opportunist	TRUE	2.82694	Opportunist
ASV_002597	12	5.82102	1.66326	3.71498	0.000203223	Generalist	1.98726	Generalist	FALSE	5.57851	Generalist
ASV_002598	12	5.81832	1.65747	3.72959	0.000191793	Generalist	1.79507	Generalist	FALSE	4.04466	Generalist
ASV_002599	4	5.83348	1.65152	-1.11018	0.266923	Opportunist	0.762808	Opportunist	FALSE	2.05288	Opportunist
ASV_002600	12	5.81984	1.6568	3.73017	0.00019135	Generalist	2.17215	Generalist	FALSE	7.57193	Generalist
ASV_002608	7	5.8405	1.65486	0.700664	0.483512	Generalist	1.18953	Opportunist	TRUE	2.4061	Opportunist
ASV_002615	9	5.8227	1.65747	1.91696	0.055243	Generalist	1.43263	Generalist	FALSE	2.78897	Generalist
ASV_002619	3	5.83572	1.65979	-1.70848	0.0875473	Generalist	0.359608	Opportunist	TRUE	1.2429	Opportunist
ASV_002620	9	5.8317	1.66649	1.90118	0.0572783	Generalist	1.08477	Opportunist	TRUE	1.84898	Opportunist
ASV_002622	8	5.82162	1.66125	1.31129	0.189759	Generalist	1.50498	Generalist	FALSE	3.93638	Generalist
ASV_002623	8	5.83178	1.66378	1.30319	0.192511	Generalist	0.737468	Opportunist	TRUE	1.4436	Opportunist
ASV_002627	11	5.82702	1.66236	3.11183	0.00185929	Generalist	1.89799	Generalist	FALSE	5.48506	Generalist
ASV_002634	5	5.82996	1.65662	-0.500997	0.616373	Opportunist	1.15161	Opportunist	FALSE	3.05882	Opportunist
ASV_002635	5	5.82672	1.65396	-0.499842	0.617186	Opportunist	0.996061	Opportunist	FALSE	2.33183	Opportunist
ASV_002637	8	5.82414	1.66021	1.31059	0.189996	Generalist	1.20956	Opportunist	TRUE	2.3208	Opportunist
ASV_002638	7	5.83648	1.65897	0.701349	0.483085	Generalist	1.41523	Generalist	FALSE	3.65357	Generalist
ASV_002641	10	5.82796	1.65502	2.52084	0.0117076	Generalist	1.07087	Opportunist	TRUE	1.79492	Opportunist
ASV_002646	3	5.844	1.66353	-1.70962	0.0873359	Generalist	0.338538	Opportunist	TRUE	1.18878	Opportunist
ASV_002648	6	5.82804	1.66711	0.103149	0.917845	Generalist	0.52458	Opportunist	TRUE	1.30044	Opportunist
ASV_002650	11	5.8288	1.6598	3.11555	0.00183602	Generalist	1.87012	Generalist	FALSE	5.25733	Generalist
ASV_002651	6	5.83786	1.6493	0.0983085	0.921687	Generalist	1.30748	Generalist	FALSE	3.08717	Generalist
ASV_002655	7	5.83274	1.65665	0.704589	0.481066	Generalist	1.41077	Generalist	FALSE	3.41485	Generalist
ASV_002659	4	5.83244	1.6522	-1.10909	0.267392	Opportunist	0.344468	Opportunist	FALSE	1.1772	Opportunist
ASV_002660	4	5.82664	1.66006	-1.10035	0.271182	Opportunist	0.328643	Opportunist	FALSE	1.18479	Opportunist
ASV_002661	2	5.85136	1.66027	-2.31973	0.0203557	Specialist	0.0629571	Specialist	FALSE	1.02334	Specialist
ASV_002663	2	5.83262	1.65109	-2.32127	0.0202725	Specialist	0.11885	Specialist	FALSE	1.05237	Specialist
ASV_002668	7	5.82056	1.66023	0.710406	0.477452	Generalist	1.36836	Generalist	FALSE	3.48725	Generalist
ASV_002671	9	5.81936	1.66416	1.91126	0.0559712	Generalist	1.39089	Generalist	FALSE	3.13505	Generalist
ASV_002673	1	5.82336	1.6622	-2.9018	0.00371024	Specialist	-1.00009e-12	Specialist	FALSE	1	Specialist
ASV_002675	9	5.83556	1.65738	1.90931	0.0562224	Generalist	1.53972	Generalist	FALSE	3.48295	Generalist
ASV_002676	8	5.8308	1.65768	1.30858	0.190678	Generalist	1.37988	Generalist	FALSE	3.35985	Generalist
ASV_002677	9	5.82516	1.65828	1.91454	0.0555512	Generalist	1.27392	Opportunist	TRUE	2.31265	Opportunist
ASV_002678	8	5.82458	1.66207	1.30887	0.19058	Generalist	1.50329	Generalist	FALSE	3.91201	Generalist
ASV_002679	8	5.82196	1.66612	1.30725	0.191127	Generalist	1.03622	Opportunist	TRUE	1.85493	Opportunist
ASV_002681	8	5.81896	1.6568	1.31641	0.188035	Generalist	1.44664	Generalist	FALSE	3.21411	Generalist
ASV_002688	11	5.8346	1.65467	3.12171	0.00179806	Generalist	2.00679	Generalist	FALSE	5.89584	Generalist
ASV_002694	9	5.82878	1.65367	1.91768	0.0551514	Generalist	1.60995	Generalist	FALSE	4.08897	Generalist
ASV_002696	5	5.83116	1.66049	-0.500551	0.616687	Opportunist	0.83245	Opportunist	FALSE	1.75871	Opportunist
ASV_002700	7	5.82642	1.66204	0.706107	0.480122	Generalist	0.983808	Opportunist	TRUE	2.11568	Opportunist
ASV_002702	6	5.8275	1.66693	0.103484	0.917579	Generalist	0.441602	Opportunist	TRUE	1.22638	Opportunist
ASV_002706	6	5.83394	1.65157	0.100546	0.91991	Generalist	0.296301	Specialist	TRUE	1.11895	Specialist
ASV_002715	8	5.82768	1.65895	1.30945	0.190381	Generalist	0.953702	Opportunist	TRUE	1.65942	Opportunist
ASV_002719	8	5.82988	1.65999	1.30731	0.191107	Generalist	1.40353	Generalist	FALSE	3.36704	Generalist
ASV_002720	3	5.81806	1.66053	-1.69708	0.0896814	Generalist	0.529456	Opportunist	TRUE	1.4709	Opportunist
ASV_002723	10	5.8358	1.65564	2.51517	0.0118977	Generalist	1.4328	Generalist	FALSE	3.02525	Generalist
ASV_002726	7	5.81408	1.66344	0.71293	0.475889	Generalist	1.4089	Generalist	FALSE	3.5839	Generalist
ASV_002728	8	5.82986	1.66388	1.30427	0.192143	Generalist	0.890458	Opportunist	TRUE	1.70428	Opportunist
ASV_002732	5	5.81342	1.65715	-0.490855	0.623529	Opportunist	0.350932	Opportunist	FALSE	1.19826	Opportunist
ASV_002733	3	5.83092	1.66599	-1.69925	0.0892727	Generalist	1.06391	Opportunist	TRUE	2.81165	Opportunist
ASV_002735	5	5.81678	1.66036	-0.49193	0.622769	Opportunist	1.12882	Opportunist	FALSE	2.59968	Opportunist
ASV_002737	4	5.8309	1.66264	-1.1012	0.270808	Opportunist	0.403891	Opportunist	FALSE	1.27955	Opportunist
ASV_002738	4	5.8271	1.65845	-1.10169	0.270596	Opportunist	0.794911	Opportunist	FALSE	1.7746	Opportunist
ASV_002741	1	5.8304	1.6611	-2.90795	0.00363802	Specialist	-1.00009e-12	Specialist	FALSE	1	Specialist
ASV_002746	6	5.83112	1.66085	0.101683	0.919008	Generalist	0.187006	Specialist	TRUE	1.0666	Specialist
ASV_002752	8	5.82712	1.66741	1.30315	0.192524	Generalist	1.18249	Opportunist	TRUE	2.51278	Opportunist
ASV_002753	4	5.81096	1.65033	-1.09733	0.272497	Opportunist	0.523625	Opportunist	FALSE	1.45409	Opportunist
ASV_002758	10	5.8269	1.66358	2.5085	0.0121245	Generalist	1.52019	Generalist	FALSE	3.89517	Generalist
ASV_002759	8	5.82974	1.6679	1.30119	0.193192	Generalist	1.21622	Opportunist	TRUE	2.28844	Opportunist
ASV_002760	6	5.81964	1.66028	0.108632	0.913494	Generalist	1.19299	Opportunist	TRUE	2.5934	Opportunist
ASV_002765	3	5.82836	1.66155	-1.70224	0.0887104	Generalist	0.215407	Specialist	TRUE	1.10385	Specialist
ASV_002772	7	5.82886	1.66588	0.703017	0.482045	Generalist	1.32524	Generalist	FALSE	2.85134	Generalist
ASV_002789	7	5.84052	1.66598	0.695973	0.486446	Generalist	0.771974	Opportunist	TRUE	1.47966	Opportunist
ASV_002792	2	5.82162	1.67148	-2.28636	0.0222329	Specialist	0.0689522	Specialist	FALSE	1.02614	Specialist
ASV_002798	6	5.8414	1.65717	0.0957052	0.923755	Generalist	1.24169	Opportunist	TRUE	2.96597	Opportunist
ASV_002799	10	5.8177	1.66663	2.50944	0.0120922	Generalist	1.54994	Generalist	FALSE	3.90541	Generalist
ASV_002804	5	5.82182	1.66366	-0.493983	0.621318	Opportunist	0.799409	Opportunist	FALSE	1.61832	Opportunist
ASV_002805	3	5.82652	1.66634	-1.69625	0.0898391	Generalist	0.178217	Specialist	TRUE	1.07637	Specialist
ASV_002806	10	5.83352	1.6633	2.50494	0.0122471	Generalist	1.83677	Generalist	FALSE	5.22076	Generalist
ASV_002807	5	5.82592	1.66239	-0.496826	0.619312	Opportunist	0.869115	Opportunist	FALSE	1.80009	Opportunist
ASV_002810	8	5.8206	1.66131	1.31186	0.189569	Generalist	1.49182	Generalist	FALSE	3.47845	Generalist
ASV_002815	9	5.82586	1.65345	1.9197	0.0548955	Generalist	0.764056	Opportunist	TRUE	1.56728	Opportunist
ASV_002818	6	5.8243	1.66543	0.105499	0.91598	Generalist	0.920372	Opportunist	TRUE	1.71378	Opportunist
ASV_002819	8	5.82704	1.65922	1.30963	0.190323	Generalist	1.51942	Generalist	FALSE	3.55233	Generalist
ASV_002829	7	5.83958	1.65432	0.701448	0.483024	Generalist	1.00144	Opportunist	TRUE	1.92345	Opportunist
ASV_002834	9	5.8256	1.64948	1.92448	0.0542944	Generalist	1.42999	Generalist	FALSE	3.10767	Generalist
ASV_002838	3	5.82142	1.65552	-1.70425	0.0883342	Generalist	0.193283	Specialist	TRUE	1.08285	Specialist
ASV_002840	12	5.83126	1.64669	3.74614	0.000179579	Generalist	2.0477	Generalist	FALSE	6.35923	Generalist
ASV_002842	6	5.81428	1.66415	0.1116	0.91114	Generalist	0.204724	Specialist	TRUE	1.07939	Specialist
ASV_002843	3	5.83062	1.6555	-1.70983	0.0872968	Generalist	0.677035	Opportunist	TRUE	1.71695	Opportunist
ASV_002845	8	5.83196	1.6582	1.30747	0.191054	Generalist	1.51271	Generalist	FALSE	3.93616	Generalist
ASV_002848	6	5.8246	1.65477	0.105997	0.915585	Generalist	0.803898	Opportunist	TRUE	1.64984	Opportunist
ASV_002851	5	5.82806	1.66595	-0.497049	0.619154	Opportunist	0.62177	Opportunist	FALSE	1.46175	Opportunist
ASV_002852	9	5.82404	1.65421	1.91992	0.0548674	Generalist	1.3326	Generalist	FALSE	2.81787	Generalist
ASV_002854	5	5.81754	1.66125	-0.492124	0.622632	Opportunist	0.878553	Opportunist	FALSE	1.91277	Opportunist
ASV_002857	12	5.82574	1.65568	3.72914	0.000192131	Generalist	1.15603	Opportunist	TRUE	2.29361	Opportunist
ASV_002859	5	5.8242	1.66364	-0.495419	0.620305	Opportunist	1.21501	Opportunist	FALSE	2.79823	Opportunist
ASV_002860	8	5.82582	1.66156	1.30852	0.190698	Generalist	1.20322	Opportunist	TRUE	2.72229	Opportunist
ASV_002862	5	5.82708	1.65852	-0.498687	0.618	Opportunist	0.658162	Opportunist	FALSE	1.61061	Opportunist
ASV_002863	10	5.83214	1.64743	2.52992	0.0114088	Generalist	1.28534	Opportunist	TRUE	2.29762	Opportunist
ASV_002864	5	5.82108	1.66294	-0.493753	0.621481	Opportunist	0.564864	Opportunist	FALSE	1.41267	Opportunist
ASV_002865	4	5.83904	1.66781	-1.10267	0.270171	Opportunist	0.813384	Opportunist	FALSE	1.82771	Opportunist
ASV_002866	2	5.82618	1.66603	-2.29658	0.0216426	Specialist	0.017401	Specialist	FALSE	1.00499	Specialist
ASV_002867	9	5.82988	1.65844	1.9115	0.0559399	Generalist	1.25292	Opportunist	TRUE	2.40442	Opportunist
ASV_002871	5	5.82618	1.6585	-0.498149	0.618379	Opportunist	0.971123	Opportunist	FALSE	2.0081	Opportunist
ASV_002872	5	5.81826	1.65952	-0.49307	0.621963	Opportunist	1.08668	Opportunist	FALSE	2.4976	Opportunist
ASV_002878	3	5.82674	1.66418	-1.69858	0.0893987	Generalist	0.424261	Opportunist	TRUE	1.25439	Opportunist
ASV_002882	12	5.83166	1.66132	3.71292	0.000204882	Generalist	1.58763	Generalist	FALSE	3.47889	Generalist
ASV_002891	12	5.8222	1.65955	3.72256	0.000197209	Generalist	2.23052	Generalist	FALSE	7.72078	Generalist
ASV_002892	9	5.8138	1.66356	1.91529	0.0554552	Generalist	0.875019	Opportunist	TRUE	1.70337	Opportunist
ASV_002897	7	5.84204	1.65824	0.698309	0.484984	Generalist	1.55237	Generalist	FALSE	3.91031	Generalist
ASV_002899	7	5.84076	1.65987	0.698391	0.484933	Generalist	1.35022	Generalist	FALSE	3.01224	Generalist
ASV_002900	7	5.821	1.65542	0.712206	0.476337	Generalist	1.31629	Generalist	FALSE	2.50747	Generalist
ASV_002908	5	5.8329	1.66535	-0.500135	0.61698	Opportunist	0.484645	Opportunist	FALSE	1.28699	Opportunist
ASV_002911	8	5.82276	1.66407	1.30838	0.190743	Generalist	1.50619	Generalist	FALSE	3.58555	Generalist
ASV_002912	7	5.82274	1.66423	0.707391	0.479323	Generalist	1.15575	Opportunist	TRUE	2.4309	Opportunist
ASV_002916	11	5.8282	1.66187	3.11203	0.00185804	Generalist	1.59619	Generalist	FALSE	3.79922	Generalist
ASV_002918	9	5.83572	1.65414	1.91294	0.0557553	Generalist	0.692269	Opportunist	TRUE	1.45531	Opportunist
ASV_002926	10	5.81554	1.66147	2.51853	0.0117847	Generalist	1.32342	Generalist	FALSE	2.92975	Generalist
ASV_002932	4	5.8344	1.65342	-1.10946	0.267232	Opportunist	0.345317	Opportunist	FALSE	1.16417	Opportunist
ASV_002933	4	5.8287	1.66104	-1.10094	0.270924	Opportunist	0.599117	Opportunist	FALSE	1.45434	Opportunist
ASV_002939	8	5.82738	1.65735	1.3109	0.189891	Generalist	1.76909	Generalist	FALSE	5.3739	Generalist
ASV_002942	11	5.81974	1.66738	3.10683	0.00189102	Generalist	1.48178	Generalist	FALSE	2.72437	Generalist
ASV_002944	5	5.82418	1.66152	-0.49604	0.619866	Opportunist	0.387963	Opportunist	FALSE	1.18279	Opportunist
ASV_002945	6	5.8258	1.65936	0.10498	0.916391	Generalist	1.0337	Opportunist	TRUE	2.1141	Opportunist
ASV_002951	4	5.8134	1.66096	-1.09178	0.274931	Opportunist	0.118834	Specialist	TRUE	1.04107	Specialist
ASV_002952	9	5.82886	1.66892	1.90011	0.0574186	Generalist	1.64721	Generalist	FALSE	4.02006	Generalist
ASV_002953	7	5.82324	1.65213	0.712269	0.476298	Generalist	1.04835	Opportunist	TRUE	2.35672	Opportunist
ASV_002957	4	5.832	1.66188	-1.10237	0.270301	Opportunist	0.48233	Opportunist	FALSE	1.31022	Opportunist
ASV_002959	11	5.82486	1.65955	3.11839	0.00181841	Generalist	1.91961	Generalist	FALSE	5.33656	Generalist
ASV_002962	11	5.83644	1.66514	3.10097	0.00192888	Generalist	0.72525	Opportunist	TRUE	1.46259	Opportunist
ASV_002963	4	5.82268	1.6658	-1.09418	0.273878	Opportunist	0.561482	Opportunist	FALSE	1.41219	Opportunist
ASV_002978	4	5.82744	1.65825	-1.10203	0.270449	Opportunist	0.112336	Specialist	TRUE	1.03832	Specialist
ASV_002980	6	5.82022	1.64701	0.109156	0.913079	Generalist	0.966916	Opportunist	TRUE	1.8452	Opportunist
ASV_002983	1	5.8333	1.66538	-2.90222	0.00370525	Specialist	-1.00009e-12	Specialist	FALSE	1	Specialist
ASV_002986	9	5.83426	1.65821	1.90914	0.0562445	Generalist	0.593494	Opportunist	TRUE	1.32673	Opportunist
ASV_002988	12	5.83326	1.65424	3.72784	0.00019313	Generalist	1.4452	Generalist	FALSE	2.94906	Generalist
ASV_002996	10	5.82802	1.6653	2.50524	0.0122367	Generalist	1.94617	Generalist	FALSE	5.82368	Generalist
ASV_002998	8	5.82016	1.66634	1.30816	0.190818	Generalist	0.756798	Opportunist	TRUE	1.66409	Opportunist
ASV_003010	5	5.84398	1.66004	-0.508409	0.611166	Opportunist	0.488831	Opportunist	FALSE	1.27603	Opportunist
ASV_003015	8	5.82746	1.65382	1.31365	0.188963	Generalist	1.41307	Generalist	FALSE	3.16428	Generalist
ASV_003016	12	5.83398	1.65504	3.72561	0.000194847	Generalist	2.00598	Generalist	FALSE	6.01209	Generalist
ASV_003022	6	5.8214	1.66476	0.107283	0.914565	Generalist	1.14707	Opportunist	TRUE	2.50655	Opportunist
ASV_003024	8	5.8148	1.65326	1.32175	0.186251	Generalist	1.21237	Opportunist	TRUE	2.45204	Opportunist
ASV_003026	5	5.82316	1.65358	-0.497803	0.618623	Opportunist	0.97362	Opportunist	FALSE	2.22166	Opportunist
ASV_003028	4	5.81816	1.66061	-1.09487	0.273572	Opportunist	0.27756	Specialist	TRUE	1.14474	Specialist
ASV_003032	5	5.8202	1.65747	-0.494851	0.620706	Opportunist	0.687559	Opportunist	FALSE	1.51435	Opportunist
ASV_003034	2	5.82192	1.65216	-2.31329	0.0207066	Specialist	0.0197345	Specialist	FALSE	1.00578	Specialist
ASV_003038	6	5.81756	1.66314	0.109696	0.912651	Generalist	0.544914	Opportunist	TRUE	1.38667	Opportunist
ASV_003049	2	5.82516	1.66567	-2.29647	0.0216488	Specialist	0.164628	Specialist	FALSE	1.08095	Specialist
ASV_003052	3	5.82012	1.66389	-1.69489	0.0900957	Generalist	0.304613	Opportunist	TRUE	1.17879	Opportunist
ASV_003053	6	5.82244	1.6617	0.106854	0.914904	Generalist	0.817164	Opportunist	TRUE	1.79697	Opportunist
ASV_003055	7	5.81914	1.66625	0.708691	0.478516	Generalist	0.63951	Opportunist	TRUE	1.37859	Opportunist
ASV_003057	4	5.83982	1.66879	-1.10249	0.27025	Opportunist	1.11296	Opportunist	FALSE	2.56234	Opportunist
ASV_003063	10	5.8209	1.65828	2.52015	0.0117306	Generalist	1.17315	Opportunist	TRUE	2.03533	Opportunist
ASV_003064	10	5.83296	1.65631	2.51586	0.0118742	Generalist	1.9762	Generalist	FALSE	6.33316	Generalist
ASV_003066	2	5.82106	1.65442	-2.30961	0.0209097	Specialist	0.396471	Opportunist	TRUE	1.30564	Opportunist
ASV_003069	12	5.83382	1.66616	3.70083	0.000214899	Generalist	2.10421	Generalist	FALSE	6.97727	Generalist
ASV_003071	7	5.82818	1.65812	0.706717	0.479742	Generalist	0.726222	Opportunist	TRUE	1.51773	Opportunist
ASV_003072	6	5.81402	1.65539	0.112348	0.910548	Generalist	1.27622	Opportunist	TRUE	2.82234	Opportunist
ASV_003073	1	5.82008	1.65111	-2.9193	0.00350822	Specialist	-1.00009e-12	Specialist	FALSE	1	Specialist
ASV_003075	4	5.827	1.65533	-1.10371	0.269721	Opportunist	0.67009	Opportunist	FALSE	1.54562	Opportunist
ASV_003076	7	5.81912	1.66637	0.708656	0.478538	Generalist	0.640237	Opportunist	TRUE	1.36898	Opportunist
ASV_003079	12	5.82616	1.65297	3.735	0.000187719	Generalist	1.89502	Generalist	FALSE	5.04308	Generalist
ASV_003086	7	5.8202	1.65213	0.714109	0.47516	Generalist	1.40974	Generalist	FALSE	3.25494	Generalist
ASV_003087	5	5.82412	1.65714	-0.497314	0.618968	Opportunist	0.822472	Opportunist	FALSE	2.0522	Opportunist
ASV_003091	7	5.82324	1.65856	0.709508	0.478009	Generalist	1.14105	Opportunist	TRUE	2.48526	Opportunist
ASV_003096	9	5.82762	1.65867	1.9126	0.0557993	Generalist	1.72524	Generalist	FALSE	4.71709	Generalist
ASV_003100	4	5.83158	1.66036	-1.10312	0.269974	Opportunist	0.940209	Opportunist	FALSE	2.29354	Opportunist
ASV_003101	6	5.82342	1.66464	0.106077	0.915521	Generalist	0.39505	Opportunist	TRUE	1.18256	Opportunist
ASV_003102	4	5.82776	1.66432	-1.0982	0.272115	Opportunist	0.313462	Opportunist	FALSE	1.16367	Opportunist
ASV_003105	2	5.81506	1.65441	-2.30599	0.0211109	Specialist	0.053592	Specialist	FALSE	1.01914	Specialist
ASV_003113	12	5.80954	1.66508	3.71782	0.000200947	Generalist	2.24433	Generalist	FALSE	7.64191	Generalist
ASV_003115	8	5.82848	1.65309	1.31361	0.188977	Generalist	1.67046	Generalist	FALSE	4.74611	Generalist
ASV_003125	4	5.82808	1.66256	-1.09956	0.271524	Opportunist	0.781818	Opportunist	FALSE	1.72145	Opportunist
ASV_003126	9	5.82766	1.65567	1.91604	0.0553597	Generalist	1.60852	Generalist	FALSE	4.34938	Generalist
ASV_003128	3	5.8272	1.66105	-1.70206	0.0887442	Generalist	0.763331	Opportunist	TRUE	1.76048	Opportunist
ASV_003129	4	5.82946	1.66342	-1.09982	0.27141	Opportunist	1.07836	Opportunist	FALSE	2.58581	Opportunist
ASV_003131	7	5.80736	1.65703	0.719746	0.471681	Generalist	1.53458	Generalist	FALSE	3.92982	Generalist
ASV_003136	6	5.8351	1.65494	0.0996408	0.92063	Generalist	1.32011	Generalist	FALSE	3.22537	Generalist
ASV_003152	4	5.81266	1.65653	-1.09425	0.273845	Opportunist	1.17068	Opportunist	FALSE	3.06572	Opportunist
ASV_003154	10	5.8212	1.6583	2.51993	0.0117379	Generalist	1.38281	Generalist	FALSE	2.58087	Generalist
ASV_003156	9	5.83714	1.66726	1.89704	0.0578224	Generalist	1.62081	Generalist	FALSE	3.72747	Generalist
ASV_003158	6	5.8273	1.65875	0.104115	0.917078	Generalist	0.977058	Opportunist	TRUE	2.09717	Opportunist
ASV_003160	8	5.82588	1.66424	1.30637	0.191426	Generalist	1.21141	Opportunist	TRUE	2.49176	Opportunist
ASV_003164	9	5.83144	1.66175	1.90676	0.0565511	Generalist	1.10666	Opportunist	TRUE	2.0303	Opportunist
ASV_003168	5	5.81582	1.65769	-0.492141	0.62262	Opportunist	0.687165	Opportunist	FALSE	1.57352	Opportunist
ASV_003172	8	5.83054	1.65431	1.31139	0.189724	Generalist	0.427801	Opportunist	TRUE	1.19969	Opportunist
ASV_003174	6	5.8151	1.66212	0.111243	0.911423	Generalist	0.328656	Opportunist	TRUE	1.14657	Opportunist
ASV_003175	5	5.82874	1.66128	-0.498855	0.617882	Opportunist	0.400981	Opportunist	FALSE	1.20492	Opportunist
ASV_003177	3	5.82796	1.66126	-1.7023	0.088699	Generalist	0.123311	Specialist	TRUE	1.04654	Specialist
ASV_003180	11	5.8105	1.65547	3.13477	0.0017199	Generalist	1.86366	Generalist	FALSE	5.12178	Generalist
ASV_003183	2	5.83324	1.65894	-2.31065	0.020852	Specialist	0.0713247	Specialist	FALSE	1.02727	Specialist
ASV_003185	4	5.83546	1.66267	-1.10392	0.269627	Opportunist	0.788926	Opportunist	FALSE	1.97048	Opportunist
ASV_003186	7	5.83106	1.66628	0.701526	0.482975	Generalist	1.31841	Generalist	FALSE	2.89189	Generalist
ASV_003188	5	5.82658	1.65548	-0.499301	0.617568	Opportunist	1.00571	Opportunist	FALSE	2.10593	Opportunist
ASV_003194	2	5.82066	1.65004	-2.3155	0.0205858	Specialist	0.0305812	Specialist	FALSE	1.00971	Specialist
ASV_003202	9	5.81418	1.65147	1.92908	0.0537204	Generalist	1.16993	Opportunist	TRUE	2.1094	Opportunist
ASV_003207	4	5.83164	1.66303	-1.10139	0.270728	Opportunist	0.597821	Opportunist	FALSE	1.55075	Opportunist
ASV_003209	8	5.83416	1.66812	1.29837	0.19416	Generalist	1.65803	Generalist	FALSE	4.48738	Generalist
ASV_003210	4	5.83562	1.66052	-1.10545	0.268966	Opportunist	0.694869	Opportunist	FALSE	1.78884	Opportunist
ASV_003218	9	5.83222	1.65566	1.91331	0.055709	Generalist	1.6152	Generalist	FALSE	4.45725	Generalist
ASV_003219	3	5.8107	1.66012	-1.69307	0.0904422	Generalist	0.636437	Opportunist	TRUE	1.6991	Opportunist
ASV_003226	6	5.82858	1.66317	0.103068	0.917909	Generalist	0.413259	Opportunist	TRUE	1.18976	Opportunist
ASV_003236	3	5.83052	1.66384	-1.70119	0.0889064	Generalist	0.0714146	Specialist	TRUE	1.0236	Specialist
ASV_003243	11	5.81922	1.65962	3.12166	0.00179836	Generalist	1.76243	Generalist	FALSE	4.39895	Generalist
ASV_003244	5	5.8267	1.6598	-0.498073	0.618432	Opportunist	0.350105	Opportunist	FALSE	1.18219	Opportunist
ASV_003246	1	5.84034	1.66173	-2.91283	0.00358166	Specialist	-1.00009e-12	Specialist	FALSE	1	Specialist
ASV_003255	6	5.82946	1.66269	0.102568	0.918305	Generalist	1.17965	Opportunist	TRUE	2.61208	Opportunist
ASV_003259	4	5.82514	1.65749	-1.10115	0.270831	Opportunist	0.685086	Opportunist	FALSE	1.76806	Opportunist
ASV_003260	4	5.81456	1.65627	-1.09557	0.273267	Opportunist	0.491276	Opportunist	FALSE	1.30992	Opportunist
ASV_003261	1	5.81988	1.66067	-2.90238	0.00370342	Specialist	-1.00009e-12	Specialist	FALSE	1	Specialist
ASV_003263	5	5.8311	1.66504	-0.499148	0.617675	Opportunist	0.511413	Opportunist	FALSE	1.34833	Opportunist
ASV_003267	2	5.82738	1.65923	-2.30672	0.0210702	Specialist	0.0298542	Specialist	FALSE	1.00943	Specialist
ASV_003269	5	5.82746	1.65709	-0.499345	0.617536	Opportunist	0.749592	Opportunist	FALSE	1.80064	Opportunist
ASV_003274	6	5.83378	1.6607	0.10009	0.920273	Generalist	1.38303	Generalist	FALSE	3.5743	Generalist
ASV_003279	3	5.83216	1.66145	-1.70463	0.0882625	Generalist	0.116201	Specialist	TRUE	1.043	Specialist
ASV_003280	2	5.83036	1.65595	-2.31309	0.0207174	Specialist	0.154076	Specialist	FALSE	1.07397	Specialist
ASV_003284	10	5.82822	1.66174	2.51049	0.0120562	Generalist	1.80246	Generalist	FALSE	4.65473	Generalist
ASV_003286	5	5.83844	1.66455	-0.503705	0.614469	Opportunist	0.528537	Opportunist	FALSE	1.30936	Opportunist
ASV_003287	11	5.81878	1.66517	3.11152	0.00186124	Generalist	1.14923	Opportunist	TRUE	1.87298	Opportunist
ASV_003290	8	5.82788	1.66761	1.30254	0.192733	Generalist	0.965504	Opportunist	TRUE	1.80932	Opportunist
ASV_003292	6	5.82388	1.65696	0.106291	0.915351	Generalist	0.648126	Opportunist	TRUE	1.44947	Opportunist
ASV_003293	6	5.82524	1.65364	0.105682	0.915834	Generalist	1.0923	Opportunist	TRUE	2.39789	Opportunist
ASV_003295	5	5.8449	1.66297	-0.508068	0.611406	Opportunist	0.527904	Opportunist	FALSE	1.30925	Opportunist
ASV_003299	1	5.8386	1.66514	-2.90582	0.00366287	Specialist	-1.00009e-12	Specialist	FALSE	1	Specialist
ASV_003300	6	5.83058	1.67015	0.10144	0.919201	Generalist	0.431076	Opportunist	TRUE	1.20263	Opportunist
ASV_003301	7	5.82226	1.66389	0.707824	0.479055	Generalist	1.12579	Opportunist	TRUE	2.59697	Opportunist
ASV_003302	6	5.83978	1.66598	0.0961717	0.923384	Generalist	1.32812	Generalist	FALSE	3.14915	Generalist
ASV_003303	9	5.82446	1.65531	1.91839	0.0550612	Generalist	1.59915	Generalist	FALSE	3.53633	Generalist
ASV_003305	8	5.81958	1.66134	1.31245	0.189369	Generalist	1.46499	Generalist	FALSE	3.61712	Generalist
ASV_003307	4	5.82564	1.64658	-1.10875	0.267538	Opportunist	0.95479	Opportunist	FALSE	2.29308	Opportunist
ASV_003309	11	5.82818	1.66172	3.11233	0.00185617	Generalist	1.44621	Generalist	FALSE	2.77451	Generalist
ASV_003311	3	5.8272	1.65295	-1.7104	0.0871921	Generalist	0.143549	Specialist	TRUE	1.05745	Specialist
ASV_003313	6	5.81872	1.66308	0.109003	0.9132	Generalist	1.29223	Opportunist	TRUE	3.32037	Opportunist
ASV_003314	11	5.83554	1.67106	3.09054	0.00199795	Generalist	1.82038	Generalist	FALSE	4.66793	Generalist
ASV_003315	10	5.83902	1.65204	2.51869	0.0117792	Generalist	1.55842	Generalist	FALSE	3.84306	Generalist
ASV_003316	5	5.82804	1.65499	-0.500328	0.616844	Opportunist	0.780316	Opportunist	FALSE	1.75661	Opportunist
ASV_003317	8	5.83326	1.66262	1.30321	0.192504	Generalist	1.21236	Opportunist	TRUE	2.41468	Opportunist
ASV_003322	1	5.83356	1.6664	-2.90061	0.00372439	Specialist	-1.00009e-12	Specialist	FALSE	1	Specialist
ASV_003330	2	5.8279	1.65938	-2.30683	0.0210644	Specialist	0.0788366	Specialist	FALSE	1.03092	Specialist
ASV_003331	6	5.8358	1.65846	0.0990074	0.921132	Generalist	1.4006	Generalist	FALSE	3.6287	Generalist
ASV_003337	5	5.83054	1.66327	-0.499341	0.617539	Opportunist	0.870828	Opportunist	FALSE	2.00332	Opportunist
ASV_003342	11	5.82804	1.66421	3.10775	0.00188517	Generalist	1.82463	Generalist	FALSE	4.50932	Generalist
ASV_003348	2	5.82018	1.66511	-2.29426	0.0217758	Specialist	0.0264362	Specialist	FALSE	1.00816	Specialist
ASV_003350	4	5.83228	1.66086	-1.10321	0.269934	Opportunist	1.10334	Opportunist	FALSE	2.82403	Opportunist
ASV_003352	2	5.82554	1.65866	-2.3064	0.0210882	Specialist	0.02962	Specialist	FALSE	1.00935	Specialist
ASV_003353	3	5.81916	1.66372	-1.6945	0.0901712	Generalist	0.350463	Opportunist	TRUE	1.23304	Opportunist
ASV_003360	8	5.81716	1.66584	1.31035	0.190076	Generalist	0.800753	Opportunist	TRUE	1.6432	Opportunist
ASV_003364	7	5.83658	1.65938	0.701119	0.483229	Generalist	1.25099	Opportunist	TRUE	2.62352	Opportunist
ASV_003366	2	5.82062	1.66488	-2.29484	0.0217426	Specialist	0.665749	Opportunist	TRUE	1.897	Opportunist
ASV_003368	10	5.83532	1.65928	2.50993	0.0120755	Generalist	1.5618	Generalist	FALSE	3.55081	Generalist
ASV_003373	7	5.81002	1.65845	0.717525	0.47305	Generalist	0.674079	Opportunist	TRUE	1.49816	Opportunist
ASV_003376	9	5.83208	1.65412	1.91517	0.0554702	Generalist	1.55828	Generalist	FALSE	3.52493	Generalist
ASV_003377	9	5.82854	1.66392	1.90601	0.0566483	Generalist	1.63176	Generalist	FALSE	3.62691	Generalist
ASV_003380	4	5.82654	1.65349	-1.10466	0.269308	Opportunist	0.848408	Opportunist	FALSE	1.8275	Opportunist
ASV_003382	3	5.82996	1.6644	-1.70029	0.0890764	Generalist	0.494074	Opportunist	TRUE	1.34345	Opportunist
ASV_003383	4	5.82578	1.65924	-1.10037	0.271171	Opportunist	0.300295	Opportunist	FALSE	1.14504	Opportunist
ASV_003386	4	5.8329	1.65932	-1.10461	0.26933	Opportunist	0.695497	Opportunist	FALSE	1.53716	Opportunist
ASV_003391	7	5.83474	1.66175	0.701226	0.483162	Generalist	0.926636	Opportunist	TRUE	1.81051	Opportunist
ASV_003396	6	5.83726	1.66202	0.097917	0.921998	Generalist	0.915196	Opportunist	TRUE	1.76043	Opportunist
ASV_003401	4	5.83188	1.66261	-1.10181	0.270544	Opportunist	0.615263	Opportunist	FALSE	1.59188	Opportunist
ASV_003405	9	5.8161	1.66396	1.91344	0.0556914	Generalist	1.71301	Generalist	FALSE	4.54281	Generalist
ASV_003406	3	5.8319	1.65617	-1.70991	0.0872826	Generalist	0.551009	Opportunist	TRUE	1.39428	Opportunist
ASV_003411	8	5.83134	1.66488	1.30259	0.192714	Generalist	1.46095	Generalist	FALSE	3.34519	Generalist
ASV_003415	7	5.84324	1.65929	0.697142	0.485714	Generalist	1.03932	Opportunist	TRUE	2.27531	Opportunist
ASV_003416	4	5.82524	1.66642	-1.09531	0.273382	Opportunist	0.466373	Opportunist	FALSE	1.27116	Opportunist
ASV_003417	3	5.83258	1.65815	-1.70828	0.087584	Generalist	0.40907	Opportunist	TRUE	1.25823	Opportunist
ASV_003419	10	5.83622	1.6612	2.5065	0.0121935	Generalist	1.75908	Generalist	FALSE	4.20968	Generalist
ASV_003420	3	5.81204	1.66287	-1.69108	0.0908216	Generalist	0.12854	Specialist	TRUE	1.04905	Specialist
ASV_003422	7	5.83126	1.65007	0.708298	0.47876	Generalist	1.25801	Opportunist	TRUE	2.94166	Opportunist
ASV_003424	9	5.82362	1.66592	1.90668	0.0565616	Generalist	1.31726	Generalist	FALSE	2.81191	Generalist
ASV_003426	9	5.83278	1.65539	1.91328	0.0557124	Generalist	1.69889	Generalist	FALSE	4.39427	Generalist
ASV_003436	9	5.8287	1.66075	1.90956	0.0561901	Generalist	1.1194	Opportunist	TRUE	2.16859	Opportunist
ASV_003438	9	5.8319	1.6595	1.90907	0.0562531	Generalist	1.65744	Generalist	FALSE	4.49455	Generalist
ASV_003439	10	5.83672	1.65645	2.51337	0.0119583	Generalist	1.55706	Generalist	FALSE	3.79322	Generalist
ASV_003441	9	5.82452	1.66131	1.91143	0.0559488	Generalist	1.59664	Generalist	FALSE	3.79185	Generalist
ASV_003443	5	5.82888	1.65736	-0.50012	0.616991	Opportunist	0.911776	Opportunist	FALSE	1.79248	Opportunist
ASV_003450	4	5.83	1.66002	-1.10239	0.27029	Opportunist	0.573786	Opportunist	FALSE	1.38235	Opportunist
ASV_003452	8	5.82098	1.65092	1.31988	0.186875	Generalist	1.69634	Generalist	FALSE	4.42573	Generalist
ASV_003455	6	5.83252	1.64863	0.101588	0.919084	Generalist	1.35741	Generalist	FALSE	3.59269	Generalist
ASV_003456	7	5.82196	1.66686	0.70674	0.479728	Generalist	1.33125	Generalist	FALSE	3.39374	Generalist
ASV_003458	7	5.83222	1.65646	0.704987	0.480818	Generalist	1.12705	Opportunist	TRUE	2.44195	Opportunist
ASV_003459	3	5.82474	1.65329	-1.70856	0.0875325	Generalist	0.900256	Opportunist	TRUE	2.13333	Opportunist
ASV_003460	11	5.83952	1.65769	3.11305	0.00185163	Generalist	2.18642	Generalist	FALSE	7.80191	Generalist
ASV_003464	9	5.82838	1.66234	1.90792	0.0564013	Generalist	1.61119	Generalist	FALSE	4.06646	Generalist
ASV_003466	5	5.83518	1.65289	-0.505286	0.613358	Opportunist	1.24032	Opportunist	FALSE	2.85466	Opportunist
ASV_003468	4	5.8231	1.66014	-1.09816	0.272134	Opportunist	0.905044	Opportunist	FALSE	1.9489	Opportunist
ASV_003469	3	5.82388	1.65771	-1.70348	0.0884775	Generalist	0.589806	Opportunist	TRUE	1.5789	Opportunist
ASV_003476	7	5.82514	1.66457	0.705806	0.480309	Generalist	1.57218	Generalist	FALSE	4.10445	Generalist
ASV_003477	9	5.82094	1.65462	1.92132	0.0546912	Generalist	0.947519	Opportunist	TRUE	1.71544	Opportunist
ASV_003479	4	5.8252	1.65018	-1.10606	0.268701	Opportunist	1.04761	Opportunist	FALSE	2.59301	Opportunist
ASV_003481	5	5.81756	1.65882	-0.492856	0.622115	Opportunist	1.2798	Opportunist	FALSE	3.26654	Opportunist
ASV_003483	7	5.83936	1.65959	0.699352	0.484332	Generalist	0.806636	Opportunist	TRUE	1.61131	Opportunist
ASV_003485	9	5.83088	1.66139	1.90751	0.0564543	Generalist	1.53266	Generalist	FALSE	3.82851	Generalist
ASV_003486	6	5.8238	1.6615	0.106049	0.915543	Generalist	0.449253	Opportunist	TRUE	1.22623	Opportunist
ASV_003487	5	5.82458	1.65715	-0.49759	0.618773	Opportunist	1.09383	Opportunist	FALSE	2.43739	Opportunist
ASV_003491	1	5.82362	1.65418	-2.91601	0.00354537	Specialist	-1.00009e-12	Specialist	FALSE	1	Specialist
ASV_003502	8	5.82762	1.65836	1.30996	0.190211	Generalist	1.43764	Generalist	FALSE	3.56103	Generalist
ASV_003505	4	5.82832	1.66161	-1.10033	0.271188	Opportunist	0.760613	Opportunist	FALSE	1.99285	Opportunist
ASV_003506	7	5.8374	1.66547	0.698063	0.485138	Generalist	1.35923	Generalist	FALSE	3.00138	Generalist
ASV_003508	11	5.82308	1.65559	3.12692	0.00176645	Generalist	1.62099	Generalist	FALSE	3.26568	Generalist
ASV_003512	5	5.82386	1.66314	-0.495363	0.620344	Opportunist	1.12562	Opportunist	FALSE	2.67149	Opportunist
ASV_003516	6	5.82586	1.65739	0.105069	0.916321	Generalist	1.34935	Generalist	FALSE	3.1545	Generalist
ASV_003519	3	5.82326	1.65354	-1.7074	0.0877473	Generalist	0.344709	Opportunist	TRUE	1.226	Opportunist
ASV_003521	10	5.81364	1.66898	2.50834	0.01213	Generalist	1.69628	Generalist	FALSE	3.77748	Generalist
ASV_003522	10	5.82634	1.66335	2.5092	0.0121006	Generalist	1.1022	Opportunist	TRUE	1.94137	Opportunist
ASV_003523	9	5.8261	1.66137	1.91041	0.0560804	Generalist	1.33423	Generalist	FALSE	2.71539	Generalist
ASV_003526	6	5.82308	1.65488	0.106908	0.914862	Generalist	1.38415	Generalist	FALSE	3.64011	Generalist
ASV_003527	9	5.83398	1.65579	1.91209	0.0558642	Generalist	1.68769	Generalist	FALSE	4.41477	Generalist
ASV_003529	6	5.83998	1.65557	0.0966556	0.923	Generalist	1.35954	Generalist	FALSE	3.37603	Generalist
ASV_003531	8	5.82936	1.65872	1.30863	0.190661	Generalist	0.984422	Opportunist	TRUE	1.75878	Opportunist
ASV_003533	11	5.83158	1.66896	3.09679	0.00195629	Generalist	1.37593	Generalist	FALSE	2.75956	Generalist
ASV_003536	12	5.81934	1.66908	3.70303	0.000213042	Generalist	2.06655	Generalist	FALSE	6.13195	Generalist
ASV_003541	6	5.8129	1.65539	0.113025	0.910011	Generalist	0.799935	Opportunist	TRUE	1.84143	Opportunist
ASV_003542	7	5.8301	1.66189	0.703956	0.48146	Generalist	1.10558	Opportunist	TRUE	2.40258	Opportunist
ASV_003544	11	5.834	1.65797	3.11586	0.00183408	Generalist	1.4035	Generalist	FALSE	2.68874	Generalist
ASV_003545	7	5.83346	1.66174	0.701999	0.48268	Generalist	1.08844	Opportunist	TRUE	2.16416	Opportunist
ASV_003547	2	5.82578	1.65169	-2.31628	0.0205429	Specialist	0.145524	Specialist	FALSE	1.06849	Specialist
ASV_003548	9	5.82794	1.65763	1.91361	0.0556704	Generalist	1.35077	Generalist	FALSE	2.57722	Generalist
ASV_003552	7	5.81446	1.66308	0.712856	0.475935	Generalist	0.583886	Opportunist	TRUE	1.32363	Opportunist
ASV_003553	4	5.83452	1.65443	-1.10885	0.267495	Opportunist	0.493432	Opportunist	FALSE	1.3788	Opportunist
ASV_003555	6	5.81982	1.65428	0.108917	0.913268	Generalist	0.189367	Specialist	TRUE	1.06714	Specialist
ASV_003556	1	5.8454	1.65742	-2.92346	0.00346161	Specialist	-1.00009e-12	Specialist	FALSE	1	Specialist
ASV_003558	7	5.81482	1.65652	0.715463	0.474323	Generalist	1.23932	Opportunist	TRUE	2.76096	Opportunist
ASV_003560	4	5.82624	1.66005	-1.10011	0.271285	Opportunist	0.179083	Specialist	TRUE	1.07159	Specialist
ASV_003565	2	5.82582	1.66291	-2.30068	0.0214095	Specialist	0.438494	Opportunist	TRUE	1.36581	Opportunist
ASV_003569	5	5.8372	1.6551	-0.505831	0.612975	Opportunist	0.50259	Opportunist	FALSE	1.2869	Opportunist
ASV_003577	11	5.83732	1.65854	3.11279	0.00185329	Generalist	2.09273	Generalist	FALSE	7.09076	Generalist
ASV_003579	7	5.83884	1.66395	0.697834	0.485281	Generalist	1.6868	Generalist	FALSE	4.58526	Generalist
ASV_003582	1	5.82636	1.65792	-2.91109	0.0036017	Specialist	-1.00009e-12	Specialist	FALSE	1	Specialist
ASV_003584	4	5.82492	1.67144	-1.09182	0.274911	Opportunist	0.731912	Opportunist	FALSE	1.5949	Opportunist
ASV_003586	3	5.82186	1.65883	-1.70112	0.0889205	Generalist	0.208388	Specialist	TRUE	1.09628	Specialist
ASV_003589	4	5.8355	1.65639	-1.10814	0.267803	Opportunist	0.091673	Specialist	TRUE	1.02955	Specialist
ASV_003591	9	5.8336	1.64947	1.91964	0.0549031	Generalist	1.27968	Opportunist	TRUE	2.68337	Opportunist
ASV_003594	10	5.83766	1.65476	2.51537	0.0118908	Generalist	1.89713	Generalist	FALSE	4.95853	Generalist
ASV_003595	9	5.82554	1.65537	1.91768	0.0551519	Generalist	1.49302	Generalist	FALSE	3.71885	Generalist
ASV_003597	4	5.8076	1.66063	-1.08851	0.276372	Opportunist	1.09637	Opportunist	FALSE	2.59157	Opportunist
ASV_003599	7	5.81476	1.65426	0.716477	0.473697	Generalist	1.47843	Generalist	FALSE	3.89317	Generalist
ASV_003600	1	5.83658	1.65702	-2.91884	0.00351342	Specialist	-1.00009e-12	Specialist	FALSE	1	Specialist
ASV_003601	6	5.82912	1.66028	0.102922	0.918025	Generalist	0.747942	Opportunist	TRUE	1.80187	Opportunist
ASV_003603	3	5.81412	1.66407	-1.6911	0.0908173	Generalist	0.107837	Specialist	TRUE	1.03964	Specialist
ASV_003604	7	5.8172	1.65706	0.713795	0.475354	Generalist	0.61602	Opportunist	TRUE	1.3614	Opportunist
ASV_003609	3	5.82652	1.65422	-1.70867	0.0875114	Generalist	0.705309	Opportunist	TRUE	1.86444	Opportunist
ASV_003610	1	5.83378	1.66354	-2.90572	0.00366411	Specialist	-1.00009e-12	Specialist	FALSE	1	Specialist
ASV_003613	7	5.8348	1.65904	0.702335	0.48247	Generalist	1.58869	Generalist	FALSE	4.24473	Generalist
ASV_003614	5	5.8329	1.66851	-0.499189	0.617646	Opportunist	1.21077	Opportunist	FALSE	2.81943	Opportunist
ASV_003615	3	5.83108	1.66831	-1.69698	0.0897005	Generalist	1.09244	Opportunist	TRUE	2.96274	Opportunist
ASV_003618	1	5.82084	1.66077	-2.90277	0.00369873	Specialist	-1.00009e-12	Specialist	FALSE	1	Specialist
ASV_003623	3	5.83158	1.65807	-1.70776	0.0876811	Generalist	0.536171	Opportunist	TRUE	1.47782	Opportunist
ASV_003627	9	5.83584	1.66376	1.90181	0.0571961	Generalist	1.69782	Generalist	FALSE	4.27848	Generalist
ASV_003628	7	5.8161	1.65154	0.716847	0.473468	Generalist	0.956371	Opportunist	TRUE	1.7962	Opportunist
ASV_003629	4	5.82182	1.65318	-1.10201	0.270458	Opportunist	0.444454	Opportunist	FALSE	1.31054	Opportunist
ASV_003631	4	5.83304	1.66311	-1.10218	0.270386	Opportunist	1.16192	Opportunist	FALSE	2.91211	Opportunist
ASV_003632	7	5.84868	1.65353	0.696281	0.486253	Generalist	0.721493	Opportunist	TRUE	1.44977	Opportunist
ASV_003634	9	5.8246	1.66064	1.91215	0.0558566	Generalist	1.08121	Opportunist	TRUE	1.93263	Opportunist
ASV_003635	5	5.82506	1.66393	-0.495849	0.620001	Opportunist	1.10038	Opportunist	FALSE	2.45976	Opportunist
ASV_003641	4	5.83176	1.66114	-1.10271	0.270152	Opportunist	0.170293	Specialist	TRUE	1.06432	Specialist
ASV_003645	6	5.82218	1.65625	0.107363	0.914501	Generalist	1.28556	Opportunist	TRUE	3.05216	Opportunist
ASV_003646	8	5.81988	1.65887	1.31422	0.188772	Generalist	1.68935	Generalist	FALSE	4.65681	Generalist
ASV_003652	7	5.84092	1.66344	0.696797	0.48593	Generalist	1.40241	Generalist	FALSE	3.55039	Generalist
ASV_003653	12	5.83172	1.67051	3.69244	0.000222109	Generalist	2.14621	Generalist	FALSE	6.62636	Generalist
ASV_003663	4	5.8344	1.66316	-1.10296	0.270045	Opportunist	0.382595	Opportunist	FALSE	1.19625	Opportunist
ASV_003667	6	5.83184	1.65829	0.101405	0.919229	Generalist	1.05505	Opportunist	TRUE	2.17006	Opportunist
ASV_003668	8	5.82528	1.66164	1.30878	0.190609	Generalist	1.47008	Generalist	FALSE	3.78156	Generalist
ASV_003670	8	5.83084	1.66268	1.30461	0.192025	Generalist	1.11702	Opportunist	TRUE	2.20856	Opportunist
ASV_003673	5	5.84472	1.65735	-0.50968	0.610276	Opportunist	0.888971	Opportunist	FALSE	1.75318	Opportunist
ASV_003680	6	5.8308	1.66001	0.101927	0.918814	Generalist	0.89901	Opportunist	TRUE	1.75635	Opportunist
ASV_003682	2	5.8474	1.66178	-2.31522	0.0206008	Specialist	0.035211	Specialist	FALSE	1.01149	Specialist
ASV_003685	10	5.8188	1.66409	2.51261	0.0119842	Generalist	1.04309	Opportunist	TRUE	1.71773	Opportunist
ASV_003686	5	5.82164	1.64947	-0.498123	0.618398	Opportunist	1.09342	Opportunist	FALSE	2.54842	Opportunist
ASV_003687	6	5.84264	1.65977	0.094808	0.924467	Generalist	0.841094	Opportunist	TRUE	1.7547	Opportunist
ASV_003690	6	5.82138	1.66612	0.107207	0.914625	Generalist	1.42776	Generalist	FALSE	3.54032	Generalist
ASV_003693	4	5.83606	1.66141	-1.10512	0.269107	Opportunist	0.793934	Opportunist	FALSE	1.71917	Opportunist
ASV_003697	3	5.83142	1.65362	-1.71226	0.0868494	Generalist	0.678251	Opportunist	TRUE	1.8574	Opportunist
ASV_003698	4	5.8179	1.65595	-1.0978	0.272291	Opportunist	0.966278	Opportunist	FALSE	2.27234	Opportunist
ASV_003699	8	5.81966	1.64879	1.32239	0.186039	Generalist	1.13493	Opportunist	TRUE	2.18252	Opportunist
ASV_003701	8	5.8233	1.65576	1.31463	0.188636	Generalist	1.42014	Generalist	FALSE	3.02842	Generalist
ASV_003703	6	5.82058	1.6525	0.108575	0.91354	Generalist	1.34689	Generalist	FALSE	3.32949	Generalist
ASV_003705	6	5.829	1.66485	0.102712	0.918192	Generalist	0.258098	Specialist	TRUE	1.09831	Specialist
ASV_003708	4	5.8264	1.66925	-1.09414	0.273892	Opportunist	1.28711	Opportunist	FALSE	3.43824	Opportunist
ASV_003711	8	5.81442	1.65825	1.318	0.187502	Generalist	1.65968	Generalist	FALSE	4.33735	Generalist
ASV_003712	6	5.81704	1.65726	0.110399	0.912093	Generalist	1.1622	Opportunist	TRUE	2.38927	Opportunist
ASV_003714	6	5.815	1.66649	0.111012	0.911607	Generalist	0.351329	Opportunist	TRUE	1.15842	Opportunist
ASV_003727	3	5.8183	1.65481	-1.7031	0.0885492	Generalist	0.179427	Specialist	TRUE	1.08204	Specialist
ASV_003728	4	5.83192	1.65952	-1.10389	0.269643	Opportunist	0.725255	Opportunist	FALSE	1.6595	Opportunist
ASV_003731	7	5.8357	1.65455	0.703698	0.481621	Generalist	1.45045	Generalist	FALSE	3.39521	Generalist
ASV_003734	9	5.82414	1.66768	1.90436	0.0568632	Generalist	1.50315	Generalist	FALSE	3.16373	Generalist
ASV_003735	8	5.8161	1.65751	1.31758	0.187644	Generalist	1.51582	Generalist	FALSE	3.4756	Generalist
ASV_003739	8	5.8089	1.65876	1.32093	0.186525	Generalist	0.933638	Opportunist	TRUE	1.71322	Opportunist
ASV_003742	7	5.8187	1.65306	0.714614	0.474847	Generalist	1.55318	Generalist	FALSE	4.02839	Generalist
ASV_003743	6	5.83112	1.66273	0.101568	0.919099	Generalist	0.824845	Opportunist	TRUE	1.77395	Opportunist
ASV_003744	2	5.82774	1.66563	-2.29807	0.0215576	Specialist	0.256233	Specialist	FALSE	1.15198	Specialist
ASV_003745	8	5.81994	1.65923	1.3139	0.188881	Generalist	0.84323	Opportunist	TRUE	1.55117	Opportunist
ASV_003748	12	5.82964	1.65929	3.71868	0.000200265	Generalist	1.97813	Generalist	FALSE	5.34482	Generalist
ASV_003749	3	5.8153	1.66599	-1.68987	0.0910535	Generalist	0.156089	Specialist	TRUE	1.06401	Specialist
ASV_003751	6	5.83256	1.65881	0.10094	0.919598	Generalist	1.06036	Opportunist	TRUE	2.22862	Opportunist
ASV_003759	5	5.82024	1.65887	-0.494456	0.620984	Opportunist	0.716117	Opportunist	FALSE	1.52391	Opportunist
ASV_003762	8	5.82648	1.65813	1.31083	0.189916	Generalist	1.10971	Opportunist	TRUE	2.27039	Opportunist
ASV_003764	6	5.82968	1.67314	0.101796	0.918918	Generalist	1.03153	Opportunist	TRUE	2.06556	Opportunist
ASV_003767	5	5.81488	1.66245	-0.490168	0.624015	Opportunist	1.06751	Opportunist	FALSE	2.63052	Opportunist
ASV_003774	12	5.83756	1.65988	3.71259	0.000205149	Generalist	2.35755	Generalist	FALSE	9.81442	Generalist
ASV_003776	10	5.82454	1.65676	2.52026	0.0117269	Generalist	1.79774	Generalist	FALSE	4.88093	Generalist
ASV_003778	2	5.82056	1.66591	-2.29338	0.0218263	Specialist	0.184338	Specialist	FALSE	1.09461	Specialist
ASV_003783	5	5.82668	1.66161	-0.497519	0.618823	Opportunist	0.608095	Opportunist	FALSE	1.41919	Opportunist
ASV_003790	9	5.82568	1.66451	1.90706	0.0565126	Generalist	1.59394	Generalist	FALSE	3.74548	Generalist
ASV_003796	6	5.83002	1.66096	0.102339	0.918488	Generalist	1.03045	Opportunist	TRUE	2.36611	Opportunist
ASV_003798	5	5.82136	1.66646	-0.492876	0.6221	Opportunist	1.30074	Generalist	TRUE	3.38028	Generalist
ASV_003800	6	5.83672	1.66006	0.098358	0.921648	Generalist	0.58976	Opportunist	TRUE	1.33016	Opportunist
ASV_003804	7	5.8274	1.66042	0.706208	0.480059	Generalist	0.641583	Opportunist	TRUE	1.41761	Opportunist
ASV_003808	8	5.81202	1.65739	1.32014	0.186789	Generalist	1.32538	Generalist	FALSE	2.92625	Generalist
ASV_003812	4	5.83304	1.66682	-1.09972	0.271454	Opportunist	0.326905	Opportunist	FALSE	1.15617	Opportunist
ASV_003817	5	5.81408	1.66563	-0.488751	0.625018	Opportunist	1.498	Generalist	TRUE	4.24573	Generalist
ASV_003818	2	5.83012	1.66871	-2.29526	0.0217184	Specialist	0.036254	Specialist	FALSE	1.0119	Specialist
ASV_003823	1	5.82686	1.66198	-2.90428	0.00368096	Specialist	-1.00009e-12	Specialist	FALSE	1	Specialist
ASV_003825	4	5.83272	1.66648	-1.09976	0.271439	Opportunist	0.625844	Opportunist	FALSE	1.45014	Opportunist
ASV_003826	6	5.82554	1.65365	0.1055	0.915979	Generalist	1.04088	Opportunist	TRUE	2.17505	Opportunist
ASV_003829	3	5.8265	1.65003	-1.713	0.0867135	Generalist	0.129016	Specialist	TRUE	1.05053	Specialist
ASV_003835	3	5.8346	1.65745	-1.71022	0.0872255	Generalist	0.653063	Opportunist	TRUE	1.70202	Opportunist
ASV_003837	5	5.82226	1.66709	-0.493229	0.621851	Opportunist	0.586772	Opportunist	FALSE	1.38903	Opportunist
ASV_003838	4	5.8314	1.65158	-1.10888	0.267482	Opportunist	0.175852	Specialist	TRUE	1.06992	Specialist
ASV_003840	5	5.83034	1.66199	-0.499606	0.617353	Opportunist	0.768653	Opportunist	FALSE	1.63334	Opportunist
ASV_003842	5	5.8382	1.65414	-0.506727	0.612346	Opportunist	1.10948	Opportunist	FALSE	2.52977	Opportunist
ASV_003844	4	5.8242	1.65898	-1.09959	0.271512	Opportunist	0.947182	Opportunist	FALSE	2.21682	Opportunist
ASV_003847	3	5.83106	1.65652	-1.70904	0.0874432	Generalist	0.901153	Opportunist	TRUE	2.14657	Opportunist
ASV_003850	2	5.83292	1.65715	-2.31296	0.0207247	Specialist	0.0383508	Specialist	FALSE	1.01274	Specialist
ASV_003851	5	5.82528	1.65509	-0.498631	0.618039	Opportunist	1.06869	Opportunist	FALSE	2.30057	Opportunist
ASV_003853	6	5.81106	1.65974	0.113837	0.909367	Generalist	0.698784	Opportunist	TRUE	1.48137	Opportunist
ASV_003861	6	5.83412	1.66152	0.0998361	0.920474	Generalist	1.15705	Opportunist	TRUE	2.65174	Opportunist
ASV_003863	6	5.8185	1.6599	0.109344	0.912929	Generalist	1.10538	Opportunist	TRUE	2.53361	Opportunist
ASV_003865	4	5.83134	1.66266	-1.10145	0.270699	Opportunist	1.10983	Opportunist	FALSE	2.93081	Opportunist
ASV_003875	5	5.82538	1.6567	-0.498207	0.618338	Opportunist	0.810961	Opportunist	FALSE	1.7705	Opportunist
ASV_003876	4	5.83852	1.6608	-1.10701	0.26829	Opportunist	0.943202	Opportunist	FALSE	2.0677	Opportunist
ASV_003882	9	5.8301	1.65278	1.91792	0.0551214	Generalist	1.57255	Generalist	FALSE	3.87111	Generalist
ASV_003885	9	5.81972	1.66863	1.90593	0.0566597	Generalist	1.60994	Generalist	FALSE	3.92839	Generalist
ASV_003886	12	5.82366	1.6634	3.71308	0.000204751	Generalist	1.90995	Generalist	FALSE	5.28629	Generalist
ASV_003888	5	5.82612	1.65757	-0.498392	0.618208	Opportunist	0.889251	Opportunist	FALSE	1.95055	Opportunist
ASV_003889	6	5.82448	1.6642	0.105468	0.916004	Generalist	0.890788	Opportunist	TRUE	1.8142	Opportunist
ASV_003892	4	5.8345	1.66761	-1.10008	0.271299	Opportunist	1.12718	Opportunist	FALSE	2.57676	Opportunist
ASV_003894	1	5.8213	1.66664	-2.89282	0.00381801	Specialist	-1.00009e-12	Specialist	FALSE	1	Specialist
ASV_003896	7	5.83752	1.65899	0.700715	0.483481	Generalist	1.44268	Generalist	FALSE	3.61613	Generalist
ASV_003897	10	5.83018	1.66812	2.49971	0.0124296	Generalist	1.44062	Generalist	FALSE	3.26549	Generalist
ASV_003903	6	5.83354	1.6624	0.100132	0.920239	Generalist	1.21381	Opportunist	TRUE	2.37775	Opportunist
ASV_003904	1	5.82534	1.66388	-2.90006	0.00373095	Specialist	-1.00009e-12	Specialist	FALSE	1	Specialist
ASV_003905	5	5.83954	1.65799	-0.50636	0.612604	Opportunist	0.51977	Opportunist	FALSE	1.2799	Opportunist
ASV_003911	1	5.82538	1.66712	-2.89443	0.00379844	Specialist	-1.00009e-12	Specialist	FALSE	1	Specialist
ASV_003913	6	5.83258	1.65695	0.101041	0.919518	Generalist	0.789014	Opportunist	TRUE	1.61308	Opportunist
ASV_003921	9	5.8243	1.66449	1.90791	0.0564025	Generalist	1.56471	Generalist	FALSE	4.14943	Generalist
ASV_003922	2	5.83886	1.66272	-2.30879	0.0209554	Specialist	0.394907	Opportunist	TRUE	1.30355	Opportunist
ASV_003924	6	5.83086	1.65746	0.102047	0.918719	Generalist	1.04657	Opportunist	TRUE	2.30923	Opportunist
ASV_003925	3	5.822	1.66591	-1.69397	0.0902709	Generalist	0.166534	Specialist	TRUE	1.07426	Specialist
ASV_003926	4	5.82678	1.6639	-1.09789	0.272251	Opportunist	0.14668	Specialist	TRUE	1.0534	Specialist
ASV_003929	4	5.82012	1.66772	-1.09138	0.275105	Opportunist	0.692084	Opportunist	FALSE	1.50972	Opportunist
ASV_003933	3	5.82232	1.65427	-1.70608	0.0879926	Generalist	0.448548	Opportunist	TRUE	1.28007	Opportunist
ASV_003937	4	5.82426	1.66222	-1.09748	0.272431	Opportunist	0.191326	Specialist	TRUE	1.07651	Specialist
ASV_003938	9	5.82196	1.65581	1.91932	0.0549435	Generalist	1.87033	Generalist	FALSE	5.28222	Generalist
ASV_003941	4	5.83292	1.66158	-1.10312	0.269977	Opportunist	0.38683	Opportunist	FALSE	1.21394	Opportunist
ASV_003951	7	5.83442	1.66309	0.700853	0.483395	Generalist	1.36665	Generalist	FALSE	3.25452	Generalist
ASV_003963	8	5.82602	1.6639	1.30656	0.191363	Generalist	1.42805	Generalist	FALSE	3.49645	Generalist
ASV_003964	10	5.83206	1.66142	2.50866	0.0121189	Generalist	0.984382	Opportunist	TRUE	1.72196	Opportunist
ASV_003965	3	5.82494	1.65901	-1.70279	0.0886077	Generalist	0.13846	Specialist	TRUE	1.05367	Specialist
ASV_003967	2	5.83118	1.65391	-2.31644	0.0205343	Specialist	0.0387605	Specialist	FALSE	1.0129	Specialist
ASV_003969	1	5.82516	1.65426	-2.91681	0.00353626	Specialist	-1.00009e-12	Specialist	FALSE	1	Specialist
ASV_003971	10	5.8388	1.66071	2.50568	0.0122217	Generalist	1.87404	Generalist	FALSE	5.39459	Generalist
ASV_003972	8	5.82948	1.65301	1.31307	0.18916	Generalist	1.50473	Generalist	FALSE	3.79932	Generalist
ASV_003973	2	5.8356	1.65255	-2.32103	0.0202855	Specialist	0.0922161	Specialist	FALSE	1.03772	Specialist
ASV_003979	3	5.8188	1.66347	-1.69453	0.0901651	Generalist	0.432151	Opportunist	TRUE	1.30778	Opportunist
ASV_003981	1	5.8381	1.6564	-2.92085	0.00349076	Specialist	-1.00009e-12	Specialist	FALSE	1	Specialist
ASV_003982	10	5.82538	1.66183	2.51207	0.0120026	Generalist	1.68916	Generalist	FALSE	4.37384	Generalist
ASV_003983	6	5.82694	1.65954	0.104282	0.916946	Generalist	1.04672	Opportunist	TRUE	2.32923	Opportunist
ASV_003984	5	5.80724	1.65996	-0.486302	0.626753	Opportunist	0.94457	Opportunist	FALSE	1.86738	Opportunist
ASV_003993	12	5.81156	1.65877	3.73075	0.000190912	Generalist	1.67977	Generalist	FALSE	3.8246	Generalist
ASV_003997	7	5.8162	1.66362	0.711581	0.476725	Generalist	1.07928	Opportunist	TRUE	2.46947	Opportunist
ASV_003999	8	5.82586	1.65095	1.3169	0.187871	Generalist	1.37151	Generalist	FALSE	2.98724	Generalist
ASV_004004	6	5.83176	1.66812	0.100856	0.919665	Generalist	0.810537	Opportunist	TRUE	1.64214	Opportunist
ASV_004005	6	5.82654	1.6517	0.105019	0.916361	Generalist	1.36382	Generalist	FALSE	3.20379	Generalist
ASV_004006	8	5.83708	1.65235	1.30899	0.190537	Generalist	1.22676	Opportunist	TRUE	2.84495	Opportunist
ASV_004012	7	5.82992	1.64934	0.709423	0.478062	Generalist	1.45954	Generalist	FALSE	3.38102	Generalist
ASV_004020	5	5.82152	1.65338	-0.496872	0.619279	Opportunist	1.27656	Opportunist	FALSE	2.9217	Opportunist
ASV_004023	5	5.81924	1.66654	-0.491583	0.623014	Opportunist	1.192	Opportunist	FALSE	2.69084	Opportunist
ASV_004031	3	5.8333	1.65664	-1.71027	0.0872156	Generalist	0.0834019	Specialist	TRUE	1.02927	Specialist
ASV_004032	9	5.81412	1.66802	1.90997	0.0561368	Generalist	1.53765	Generalist	FALSE	3.62506	Generalist
ASV_004033	4	5.82622	1.65123	-1.10598	0.268737	Opportunist	0.511522	Opportunist	FALSE	1.30637	Opportunist
ASV_004035	5	5.8279	1.65369	-0.500637	0.616626	Opportunist	0.883521	Opportunist	FALSE	1.91562	Opportunist
ASV_004037	10	5.82098	1.65564	2.52411	0.0115992	Generalist	1.38055	Generalist	FALSE	2.9501	Generalist
ASV_004040	5	5.84498	1.65571	-0.510344	0.60981	Opportunist	1.48295	Generalist	TRUE	4.10627	Generalist
ASV_004041	3	5.83308	1.64833	-1.71876	0.0856585	Generalist	0.569534	Opportunist	TRUE	1.56239	Opportunist
ASV_004042	3	5.82622	1.66367	-1.69879	0.0893593	Generalist	0.11651	Specialist	TRUE	1.04368	Specialist
ASV_004046	5	5.81506	1.66066	-0.490805	0.623565	Opportunist	1.11983	Opportunist	FALSE	2.42246	Opportunist
ASV_004048	8	5.8261	1.65935	1.31009	0.190164	Generalist	1.35841	Generalist	FALSE	3.14865	Generalist
ASV_004049	8	5.81772	1.65569	1.31805	0.187487	Generalist	0.72458	Opportunist	TRUE	1.39793	Opportunist
ASV_004050	8	5.82596	1.65974	1.30987	0.19024	Generalist	1.94137	Generalist	FALSE	6.2007	Generalist
ASV_004051	9	5.82398	1.6675	1.90465	0.0568251	Generalist	1.70247	Generalist	FALSE	4.42132	Generalist
ASV_004053	4	5.8195	1.65747	-1.09776	0.272311	Opportunist	0.505646	Opportunist	FALSE	1.30188	Opportunist
ASV_004057	5	5.81554	1.65763	-0.491992	0.622725	Opportunist	0.954546	Opportunist	FALSE	1.88052	Opportunist
ASV_004058	5	5.8223	1.66174	-0.494843	0.620711	Opportunist	0.9078	Opportunist	FALSE	2.09456	Opportunist
ASV_004060	8	5.82678	1.65617	1.31219	0.189455	Generalist	0.994279	Opportunist	TRUE	1.81917	Opportunist
ASV_004066	7	5.8337	1.66314	0.701266	0.483137	Generalist	1.22837	Opportunist	TRUE	2.6195	Opportunist
ASV_004067	2	5.81104	1.65344	-2.30491	0.0211714	Specialist	0.0373661	Specialist	FALSE	1.01235	Specialist
ASV_004069	4	5.83824	1.66849	-1.10174	0.270574	Opportunist	0.739764	Opportunist	FALSE	1.70451	Opportunist
ASV_004072	3	5.82448	1.64893	-1.71292	0.0867277	Generalist	0.321883	Opportunist	TRUE	1.16825	Opportunist
ASV_004084	4	5.82088	1.66139	-1.096	0.273079	Opportunist	0.666667	Opportunist	FALSE	1.50174	Opportunist
ASV_004087	1	5.82056	1.6621	-2.90028	0.00372826	Specialist	-1.00009e-12	Specialist	FALSE	1	Specialist
ASV_004090	8	5.82292	1.65294	1.31709	0.187807	Generalist	1.49553	Generalist	FALSE	3.54681	Generalist
ASV_004093	5	5.82704	1.64979	-0.501299	0.616161	Opportunist	0.231779	Specialist	TRUE	1.08943	Specialist
ASV_004094	7	5.83252	1.65875	0.703832	0.481537	Generalist	1.19405	Opportunist	TRUE	2.39678	Opportunist
ASV_004098	8	5.82558	1.65587	1.31316	0.189128	Generalist	1.42653	Generalist	FALSE	3.4868	Generalist
ASV_004100	5	5.82936	1.65768	-0.500314	0.616854	Opportunist	0.593426	Opportunist	FALSE	1.36144	Opportunist
ASV_004101	7	5.83268	1.66891	0.699451	0.48427	Generalist	1.30593	Generalist	FALSE	2.92256	Generalist
ASV_004104	2	5.82074	1.65924	-2.30271	0.0212951	Specialist	0.0429248	Specialist	FALSE	1.0146	Specialist
ASV_004105	10	5.825	1.66675	2.50487	0.0122497	Generalist	1.65939	Generalist	FALSE	3.4476	Generalist
ASV_004118	5	5.83708	1.66145	-0.503823	0.614385	Opportunist	0.687434	Opportunist	FALSE	1.46404	Opportunist
ASV_004119	1	5.81722	1.66264	-2.89732	0.00376361	Specialist	-1.00009e-12	Specialist	FALSE	1	Specialist
ASV_004121	4	5.82986	1.65991	-1.10239	0.270293	Opportunist	1.12062	Opportunist	FALSE	2.51674	Opportunist
ASV_004122	7	5.84408	1.6606	0.696087	0.486374	Generalist	0.641881	Opportunist	TRUE	1.35059	Opportunist
ASV_004123	3	5.8317	1.65761	-1.7083	0.0875801	Generalist	0.428833	Opportunist	TRUE	1.30486	Opportunist
ASV_004129	9	5.83586	1.65671	1.90989	0.0561471	Generalist	1.27626	Opportunist	TRUE	2.59739	Opportunist
ASV_004132	9	5.8241	1.66471	1.90778	0.0564195	Generalist	1.65197	Generalist	FALSE	3.93889	Generalist
ASV_004137	1	5.81828	1.65582	-2.9099	0.00361546	Specialist	-1.00009e-12	Specialist	FALSE	1	Specialist
ASV_004138	3	5.84058	1.65425	-1.71714	0.0859533	Generalist	0.0953746	Specialist	TRUE	1.03402	Specialist
ASV_004139	3	5.82472	1.66776	-1.69372	0.0903177	Generalist	0.216876	Specialist	TRUE	1.1062	Specialist
ASV_004144	3	5.82182	1.66139	-1.69847	0.0894187	Generalist	0.120711	Specialist	TRUE	1.04567	Specialist
ASV_004149	8	5.83656	1.66254	1.30129	0.193159	Generalist	0.967483	Opportunist	TRUE	2.25154	Opportunist
ASV_004154	1	5.82308	1.66488	-2.89695	0.00376811	Specialist	-1.00009e-12	Specialist	FALSE	1	Specialist
ASV_004156	7	5.82918	1.65937	0.705583	0.480448	Generalist	1.45408	Generalist	FALSE	3.32484	Generalist
ASV_004160	5	5.8372	1.65775	-0.50502	0.613545	Opportunist	1.3487	Generalist	TRUE	3.49905	Generalist
ASV_004161	12	5.83436	1.65654	3.72199	0.000197659	Generalist	1.95788	Generalist	FALSE	4.53319	Generalist
ASV_004164	5	5.83694	1.65889	-0.504517	0.613898	Opportunist	0.942204	Opportunist	FALSE	2.27215	Opportunist
ASV_004170	5	5.83388	1.65999	-0.502339	0.615429	Opportunist	0.697012	Opportunist	FALSE	1.47653	Opportunist
ASV_004172	3	5.84112	1.66181	-1.70965	0.0873299	Generalist	0.976217	Opportunist	TRUE	2.39199	Opportunist
ASV_004179	3	5.81426	1.6571	-1.69831	0.0894501	Generalist	0.275634	Specialist	TRUE	1.14077	Specialist
ASV_004181	7	5.82076	1.6558	0.712186	0.47635	Generalist	1.33503	Generalist	FALSE	3.20844	Generalist
ASV_004182	6	5.83044	1.65863	0.102229	0.918575	Generalist	1.1265	Opportunist	TRUE	2.34936	Opportunist
ASV_004184	3	5.81274	1.66166	-1.69272	0.0905079	Generalist	0.120711	Specialist	TRUE	1.04567	Specialist
ASV_004187	11	5.83032	1.66481	3.10527	0.00190104	Generalist	2.15132	Generalist	FALSE	7.72829	Generalist
ASV_004189	5	5.82384	1.64848	-0.499756	0.617247	Opportunist	0.943989	Opportunist	FALSE	2.06234	Opportunist
ASV_004190	5	5.83034	1.65486	-0.501758	0.615838	Opportunist	0.845529	Opportunist	FALSE	1.81167	Opportunist
ASV_004197	6	5.8442	1.65285	0.0942616	0.924901	Generalist	1.24389	Opportunist	TRUE	2.95237	Opportunist
ASV_004202	5	5.83252	1.66265	-0.500719	0.616569	Opportunist	1.00407	Opportunist	FALSE	2.2092	Opportunist
ASV_004203	6	5.827	1.65636	0.104446	0.916815	Generalist	1.10363	Opportunist	TRUE	2.4297	Opportunist
ASV_004204	2	5.8203	1.66903	-2.28893	0.0220832	Specialist	0.0366167	Specialist	FALSE	1.01205	Specialist
ASV_004208	5	5.82064	1.65724	-0.495185	0.62047	Opportunist	0.473049	Opportunist	FALSE	1.28775	Opportunist
ASV_004209	5	5.82962	1.66857	-0.497204	0.619045	Opportunist	0.522045	Opportunist	FALSE	1.28812	Opportunist
ASV_004212	2	5.82576	1.66814	-2.29343	0.0218235	Specialist	0.0990891	Specialist	FALSE	1.04136	Specialist
ASV_004214	8	5.82722	1.66091	1.30819	0.19081	Generalist	1.33125	Generalist	FALSE	2.6869	Generalist
ASV_004215	12	5.82348	1.65228	3.73819	0.00018535	Generalist	1.80673	Generalist	FALSE	4.44644	Generalist
ASV_004219	6	5.84056	1.65425	0.0963819	0.923217	Generalist	1.06529	Opportunist	TRUE	2.1098	Opportunist
ASV_004222	6	5.8317	1.65725	0.101554	0.919111	Generalist	1.25981	Opportunist	TRUE	2.91549	Opportunist
ASV_004224	4	5.83124	1.65283	-1.10794	0.267887	Opportunist	0.346616	Opportunist	FALSE	1.1913	Opportunist
ASV_004226	8	5.83834	1.6615	1.30103	0.193248	Generalist	1.72558	Generalist	FALSE	4.64011	Generalist
ASV_004228	6	5.8282	1.65934	0.103535	0.917538	Generalist	0.944133	Opportunist	TRUE	1.97729	Opportunist
ASV_004232	2	5.8343	1.66439	-2.30373	0.0212376	Specialist	0.13194	Specialist	FALSE	1.0601	Specialist
ASV_004235	7	5.82524	1.66859	0.704043	0.481406	Generalist	1.04223	Opportunist	TRUE	2.36766	Opportunist
ASV_004236	4	5.83404	1.65228	-1.11001	0.266997	Opportunist	0.648184	Opportunist	FALSE	1.50108	Opportunist
ASV_004242	2	5.82888	1.65566	-2.3126	0.0207447	Specialist	0.0343899	Specialist	FALSE	1.01117	Specialist
ASV_004243	5	5.83308	1.64689	-0.505852	0.612961	Opportunist	0.55683	Opportunist	FALSE	1.3368	Opportunist
ASV_004244	6	5.81776	1.65401	0.11018	0.912266	Generalist	0.995082	Opportunist	TRUE	1.92837	Opportunist
ASV_004246	5	5.82574	1.65362	-0.499352	0.617531	Opportunist	0.835668	Opportunist	FALSE	1.87305	Opportunist
ASV_004247	1	5.8231	1.6547	-2.91479	0.00355923	Specialist	-1.00009e-12	Specialist	FALSE	1	Specialist
ASV_004249	12	5.82088	1.65634	3.73059	0.000191029	Generalist	1.98184	Generalist	FALSE	5.78512	Generalist
ASV_004255	8	5.83246	1.66285	1.30351	0.192402	Generalist	1.51849	Generalist	FALSE	4.11169	Generalist
ASV_004256	7	5.83496	1.65823	0.702579	0.482318	Generalist	0.773163	Opportunist	TRUE	1.65226	Opportunist
ASV_004257	5	5.83398	1.66272	-0.501576	0.615966	Opportunist	0.209331	Specialist	TRUE	1.07969	Specialist
ASV_004267	3	5.8203	1.66371	-1.69518	0.0900406	Generalist	0.788974	Opportunist	TRUE	2.04521	Opportunist
ASV_004269	4	5.83034	1.6519	-1.10802	0.267852	Opportunist	0.838527	Opportunist	FALSE	1.79624	Opportunist
ASV_004271	7	5.82486	1.66319	0.706558	0.479841	Generalist	0.980171	Opportunist	TRUE	1.78024	Opportunist
ASV_004272	1	5.8247	1.66903	-2.89072	0.00384362	Specialist	-1.00009e-12	Specialist	FALSE	1	Specialist
ASV_004284	8	5.83348	1.6593	1.30568	0.191661	Generalist	1.82856	Generalist	FALSE	5.45446	Generalist
ASV_004286	1	5.81348	1.66538	-2.89031	0.0038486	Specialist	-1.00009e-12	Specialist	FALSE	1	Specialist
ASV_004289	1	5.8336	1.6488	-2.9316	0.00337226	Specialist	-1.00009e-12	Specialist	FALSE	1	Specialist
ASV_004291	7	5.81924	1.65955	0.711495	0.476778	Generalist	1.34817	Generalist	FALSE	3.32455	Generalist
ASV_004292	6	5.83542	1.66302	0.0989647	0.921166	Generalist	1.47435	Generalist	FALSE	3.96915	Generalist
ASV_004293	5	5.82854	1.66641	-0.497201	0.619047	Opportunist	1.42899	Generalist	TRUE	3.90966	Generalist
ASV_004297	4	5.83774	1.66982	-1.10056	0.271088	Opportunist	0.791347	Opportunist	FALSE	1.66881	Opportunist
ASV_004303	4	5.82066	1.66767	-1.09174	0.274947	Opportunist	0.227939	Specialist	TRUE	1.09294	Specialist
ASV_004306	7	5.8316	1.66348	0.702382	0.482441	Generalist	1.13257	Opportunist	TRUE	2.54823	Opportunist
ASV_004307	6	5.83882	1.65332	0.0974889	0.922338	Generalist	1.60756	Generalist	FALSE	4.52108	Generalist
ASV_004325	7	5.8419	1.65255	0.700796	0.48343	Generalist	1.83718	Generalist	FALSE	6.00122	Generalist
ASV_004328	6	5.828	1.64988	0.10425	0.916971	Generalist	1.49296	Generalist	FALSE	3.95102	Generalist
ASV_004330	11	5.83998	1.65896	3.11039	0.00186838	Generalist	2.03676	Generalist	FALSE	5.76778	Generalist
ASV_004333	9	5.83328	1.65314	1.91558	0.0554182	Generalist	1.7395	Generalist	FALSE	4.29936	Generalist
ASV_004335	5	5.83522	1.66691	-0.501058	0.616331	Opportunist	1.2693	Opportunist	FALSE	2.9821	Opportunist
ASV_004336	8	5.82082	1.66645	1.30768	0.190982	Generalist	1.44001	Generalist	FALSE	3.09811	Generalist
ASV_004344	5	5.82788	1.66882	-0.496088	0.619832	Opportunist	0.968134	Opportunist	FALSE	2.20345	Opportunist
ASV_004345	4	5.82106	1.6595	-1.09736	0.272486	Opportunist	0.725798	Opportunist	FALSE	1.71416	Opportunist
ASV_004346	7	5.83626	1.65327	0.703902	0.481494	Generalist	1.46725	Generalist	FALSE	3.77436	Generalist
ASV_004351	8	5.83308	1.6537	1.31035	0.190078	Generalist	1.28934	Opportunist	TRUE	3.03832	Opportunist
ASV_004355	6	5.83338	1.66027	0.100357	0.920061	Generalist	1.1618	Opportunist	TRUE	2.62682	Opportunist
ASV_004359	11	5.82044	1.65949	3.12118	0.00180126	Generalist	1.88121	Generalist	FALSE	5.02897	Generalist
ASV_004360	7	5.82826	1.66089	0.705491	0.480505	Generalist	1.27361	Opportunist	TRUE	2.54018	Opportunist
ASV_004361	4	5.83244	1.6671	-1.09918	0.27169	Opportunist	0.607254	Opportunist	FALSE	1.40906	Opportunist
ASV_004363	5	5.83104	1.65853	-0.501072	0.616321	Opportunist	1.19721	Opportunist	FALSE	2.92461	Opportunist
ASV_004370	5	5.827	1.65486	-0.49974	0.617258	Opportunist	1.00776	Opportunist	FALSE	2.26538	Opportunist
ASV_004374	2	5.82814	1.65867	-2.30796	0.0210013	Specialist	0.0426681	Specialist	FALSE	1.01449	Specialist
ASV_004375	5	5.8302	1.65627	-0.501247	0.616197	Opportunist	0.593388	Opportunist	FALSE	1.42925	Opportunist
ASV_004376	6	5.82264	1.66472	0.106541	0.915153	Generalist	1.07018	Opportunist	TRUE	2.45636	Opportunist
ASV_004379	7	5.8252	1.66298	0.706443	0.479913	Generalist	1.53939	Generalist	FALSE	3.64568	Generalist
ASV_004382	4	5.8222	1.65537	-1.10078	0.270991	Opportunist	0.199572	Specialist	TRUE	1.08084	Specialist
ASV_004385	11	5.82256	1.66693	3.10598	0.00189652	Generalist	1.87221	Generalist	FALSE	4.85276	Generalist
ASV_004386	1	5.8216	1.65901	-2.90631	0.00365714	Specialist	-1.00009e-12	Specialist	FALSE	1	Specialist
ASV_004389	7	5.828	1.66224	0.705074	0.480764	Generalist	1.43184	Generalist	FALSE	3.18868	Generalist
ASV_004391	4	5.82726	1.66395	-1.09815	0.27214	Opportunist	0.457106	Opportunist	FALSE	1.31774	Opportunist
ASV_004395	4	5.83638	1.66524	-1.10277	0.270126	Opportunist	0.510372	Opportunist	FALSE	1.34497	Opportunist
ASV_004398	8	5.82436	1.65527	1.31437	0.188722	Generalist	1.43787	Generalist	FALSE	3.39775	Generalist
ASV_004399	4	5.8334	1.66017	-1.10434	0.269445	Opportunist	0.685413	Opportunist	FALSE	1.70585	Opportunist
ASV_004400	4	5.81456	1.66728	-1.08833	0.276447	Opportunist	0.485086	Opportunist	FALSE	1.35385	Opportunist
ASV_004404	8	5.81948	1.64986	1.32164	0.186287	Generalist	1.15416	Opportunist	TRUE	2.27604	Opportunist
ASV_004407	8	5.8143	1.66356	1.31387	0.18889	Generalist	0.854727	Opportunist	TRUE	1.58919	Opportunist
ASV_004409	3	5.83266	1.65616	-1.71038	0.0871963	Generalist	0.747098	Opportunist	TRUE	1.84942	Opportunist
ASV_004410	5	5.8169	1.65576	-0.493368	0.621753	Opportunist	0.913715	Opportunist	FALSE	1.81319	Opportunist
ASV_004414	5	5.8284	1.66435	-0.497733	0.618672	Opportunist	0.836624	Opportunist	FALSE	1.80852	Opportunist
ASV_004415	10	5.82176	1.65525	2.52424	0.0115949	Generalist	1.06449	Opportunist	TRUE	2.37075	Opportunist
ASV_004417	8	5.82974	1.6611	1.30652	0.191375	Generalist	1.60353	Generalist	FALSE	3.41117	Generalist
ASV_004420	5	5.83262	1.6532	-0.503642	0.614513	Opportunist	1.14541	Opportunist	FALSE	2.57866	Opportunist
ASV_004424	3	5.82978	1.65148	-1.71348	0.0866237	Generalist	0.301279	Opportunist	TRUE	1.17123	Opportunist
ASV_004425	5	5.83506	1.66424	-0.501765	0.615833	Opportunist	1.19446	Opportunist	FALSE	2.65013	Opportunist
ASV_004430	1	5.81638	1.65027	-2.91854	0.00351678	Specialist	-1.00009e-12	Specialist	FALSE	1	Specialist
ASV_004431	5	5.825	1.65299	-0.499094	0.617713	Opportunist	1.02428	Opportunist	FALSE	2.08694	Opportunist
ASV_004433	7	5.83194	1.66607	0.701087	0.483249	Generalist	1.32985	Generalist	FALSE	3.04596	Generalist
ASV_004445	9	5.8326	1.65704	1.91148	0.0559433	Generalist	1.75403	Generalist	FALSE	5.20095	Generalist
ASV_004447	9	5.83116	1.66246	1.90611	0.056636	Generalist	1.69714	Generalist	FALSE	4.37308	Generalist
ASV_004448	4	5.82852	1.66235	-1.09996	0.271349	Opportunist	1.13623	Opportunist	FALSE	2.86062	Opportunist
ASV_004451	2	5.81736	1.66323	-2.29515	0.0217247	Specialist	0.0211461	Specialist	FALSE	1.00627	Specialist
ASV_004453	2	5.8239	1.66	-2.30356	0.0212473	Specialist	0.0453948	Specialist	FALSE	1.01562	Specialist
ASV_004454	8	5.80754	1.66118	1.31982	0.186894	Generalist	0.527847	Opportunist	TRUE	1.2587	Opportunist
ASV_004456	3	5.83346	1.65993	-1.70697	0.0878273	Generalist	0.652168	Opportunist	TRUE	1.78137	Opportunist
ASV_004457	1	5.83668	1.66336	-2.90777	0.00364017	Specialist	-1.00009e-12	Specialist	FALSE	1	Specialist
ASV_004458	7	5.83056	1.6596	0.704653	0.481026	Generalist	1.31788	Generalist	FALSE	2.8018	Generalist
ASV_004464	6	5.8288	1.65205	0.103629	0.917464	Generalist	1.17547	Opportunist	TRUE	2.81617	Opportunist
ASV_004465	5	5.81786	1.6609	-0.492421	0.622422	Opportunist	1.11714	Opportunist	FALSE	2.57041	Opportunist
ASV_004470	4	5.82974	1.66249	-1.1006	0.271071	Opportunist	0.568767	Opportunist	FALSE	1.37343	Opportunist
ASV_004471	10	5.81838	1.66383	2.51325	0.0119625	Generalist	1.80711	Generalist	FALSE	5.00264	Generalist
ASV_004474	7	5.82742	1.6581	0.707183	0.479452	Generalist	1.35749	Generalist	FALSE	3.41317	Generalist
ASV_004475	7	5.82888	1.65565	0.707348	0.47935	Generalist	0.794863	Opportunist	TRUE	1.64892	Opportunist
ASV_004479	5	5.8167	1.66005	-0.491974	0.622738	Opportunist	1.03993	Opportunist	FALSE	2.51061	Opportunist
ASV_004481	11	5.83246	1.65653	3.1195	0.00181158	Generalist	1.85719	Generalist	FALSE	4.58824	Generalist
ASV_004488	6	5.83514	1.65864	0.0993945	0.920825	Generalist	1.01691	Opportunist	TRUE	1.89782	Opportunist
ASV_004493	2	5.82368	1.66805	-2.2923	0.0218884	Specialist	0.074876	Specialist	FALSE	1.02898	Specialist
ASV_004494	4	5.83042	1.66112	-1.10192	0.270497	Opportunist	0.4077	Opportunist	FALSE	1.25331	Opportunist
ASV_004515	12	5.83638	1.65918	3.71487	0.000203309	Generalist	1.65302	Generalist	FALSE	3.75225	Generalist
ASV_004516	9	5.82522	1.66927	1.9019	0.0571839	Generalist	1.67611	Generalist	FALSE	4.16064	Generalist
ASV_004524	6	5.82852	1.66083	0.103249	0.917765	Generalist	0.834084	Opportunist	TRUE	1.60232	Opportunist
ASV_004526	8	5.8254	1.66093	1.30927	0.190444	Generalist	1.29762	Opportunist	TRUE	2.60415	Opportunist
ASV_004527	3	5.8222	1.67013	-1.68981	0.0910639	Generalist	0.651043	Opportunist	TRUE	1.68737	Opportunist
ASV_004528	5	5.83192	1.6611	-0.500826	0.616494	Opportunist	1.37288	Generalist	TRUE	3.38205	Generalist
ASV_004532	10	5.82934	1.65506	2.51994	0.0117374	Generalist	1.67836	Generalist	FALSE	3.81741	Generalist
ASV_004540	1	5.82544	1.65852	-2.90948	0.00362033	Specialist	-1.00009e-12	Specialist	FALSE	1	Specialist
ASV_004542	1	5.83234	1.65568	-2.91864	0.00351563	Specialist	-1.00009e-12	Specialist	FALSE	1	Specialist
ASV_004544	7	5.82998	1.66275	0.703667	0.48164	Generalist	0.544469	Opportunist	TRUE	1.28379	Opportunist
ASV_004546	4	5.83518	1.66035	-1.1053	0.26903	Opportunist	1.12662	Opportunist	FALSE	2.67917	Opportunist
ASV_004549	6	5.83834	1.6674	0.0969534	0.922763	Generalist	0.956075	Opportunist	TRUE	1.87354	Opportunist
ASV_004552	5	5.82336	1.65474	-0.497576	0.618783	Opportunist	0.87214	Opportunist	FALSE	1.94056	Opportunist
ASV_004553	5	5.83078	1.6567	-0.501468	0.616042	Opportunist	1.09282	Opportunist	FALSE	2.73377	Opportunist
ASV_004555	6	5.8314	1.66311	0.101376	0.919252	Generalist	1.21261	Opportunist	TRUE	2.99666	Opportunist
ASV_004557	3	5.81742	1.66155	-1.69566	0.0899502	Generalist	0.241721	Specialist	TRUE	1.12125	Specialist
ASV_004558	6	5.82418	1.65939	0.105955	0.915618	Generalist	0.412394	Opportunist	TRUE	1.19161	Opportunist
ASV_004560	5	5.82958	1.64697	-0.503701	0.614472	Opportunist	1.19589	Opportunist	FALSE	2.78552	Opportunist
ASV_004564	10	5.83532	1.66441	2.5022	0.0123425	Generalist	1.7133	Generalist	FALSE	3.78278	Generalist
ASV_004567	6	5.81732	1.6538	0.110461	0.912044	Generalist	1.17835	Opportunist	TRUE	2.58891	Opportunist
ASV_004568	3	5.82844	1.65224	-1.71188	0.0869187	Generalist	0.37236	Opportunist	TRUE	1.22574	Opportunist
ASV_004570	5	5.83104	1.65676	-0.501604	0.615946	Opportunist	0.512248	Opportunist	FALSE	1.27994	Opportunist
ASV_004572	12	5.83746	1.66145	3.70913	0.00020797	Generalist	2.11473	Generalist	FALSE	6.55369	Generalist
ASV_004573	6	5.82258	1.6582	0.106995	0.914793	Generalist	1.4362	Generalist	FALSE	3.56694	Generalist
ASV_004576	4	5.84578	1.66542	-1.1083	0.267733	Opportunist	1.02088	Opportunist	FALSE	2.47631	Opportunist
ASV_004577	9	5.83014	1.66163	1.90768	0.0564328	Generalist	1.88246	Generalist	FALSE	5.72781	Generalist
ASV_004578	5	5.8294	1.66518	-0.498084	0.618425	Opportunist	1.02401	Opportunist	FALSE	2.45824	Opportunist
ASV_004581	5	5.8102	1.66239	-0.48737	0.625996	Opportunist	0.868139	Opportunist	FALSE	1.8325	Opportunist
ASV_004586	3	5.81358	1.65073	-1.70444	0.0882985	Generalist	0.117874	Specialist	TRUE	1.04432	Specialist
ASV_004588	5	5.82408	1.66094	-0.496154	0.619786	Opportunist	0.949805	Opportunist	FALSE	2.28622	Opportunist
ASV_004590	11	5.82466	1.66185	3.11421	0.00184437	Generalist	2.19924	Generalist	FALSE	7.98939	Generalist
ASV_004593	5	5.82134	1.65954	-0.49492	0.620657	Opportunist	1.37939	Generalist	TRUE	3.57563	Generalist
ASV_004596	9	5.83114	1.66279	1.90574	0.0566833	Generalist	1.52815	Generalist	FALSE	3.11367	Generalist
ASV_004598	5	5.82044	1.65922	-0.494473	0.620972	Opportunist	0.962374	Opportunist	FALSE	2.15257	Opportunist
ASV_004599	3	5.83164	1.66048	-1.70532	0.0881356	Generalist	0.117874	Specialist	TRUE	1.04432	Specialist
ASV_004600	8	5.82222	1.6579	1.31358	0.188988	Generalist	1.27561	Opportunist	TRUE	2.56313	Opportunist
ASV_004603	12	5.8169	1.66362	3.71666	0.000201878	Generalist	2.13545	Generalist	FALSE	6.93604	Generalist
ASV_004604	8	5.8308	1.65944	1.30719	0.191149	Generalist	1.49796	Generalist	FALSE	3.34442	Generalist
ASV_004605	8	5.82764	1.66838	1.30207	0.192891	Generalist	1.3672	Generalist	FALSE	2.77613	Generalist
ASV_004608	7	5.81944	1.66022	0.711086	0.477031	Generalist	1.27147	Opportunist	TRUE	2.8416	Opportunist
ASV_004611	4	5.81968	1.657	-1.09818	0.272128	Opportunist	0.809269	Opportunist	FALSE	2.06654	Opportunist
ASV_004612	6	5.8197	1.66172	0.108502	0.913598	Generalist	0.769115	Opportunist	TRUE	1.6422	Opportunist
ASV_004613	7	5.82634	1.65378	0.709682	0.477901	Generalist	1.15532	Opportunist	TRUE	2.07625	Opportunist
ASV_004616	9	5.81614	1.66732	1.90957	0.0561887	Generalist	1.16398	Opportunist	TRUE	2.34641	Opportunist
ASV_004618	5	5.82472	1.65002	-0.499824	0.617199	Opportunist	0.419282	Opportunist	FALSE	1.21462	Opportunist
ASV_004622	7	5.82388	1.66084	0.708147	0.478854	Generalist	1.51556	Generalist	FALSE	4.0599	Generalist
ASV_004624	5	5.82722	1.65306	-0.500416	0.616782	Opportunist	0.327255	Opportunist	FALSE	1.14934	Opportunist
ASV_004626	8	5.827	1.6648	1.30526	0.191804	Generalist	1.6013	Generalist	FALSE	4.09994	Generalist
ASV_004633	5	5.83542	1.66773	-0.500934	0.616418	Opportunist	1.23415	Opportunist	FALSE	3.13911	Opportunist
ASV_004634	5	5.83336	1.6553	-0.503451	0.614647	Opportunist	0.98206	Opportunist	FALSE	2.07251	Opportunist
ASV_004635	6	5.8282	1.65835	0.103597	0.917489	Generalist	1.51669	Generalist	FALSE	4.29098	Generalist
ASV_004636	7	5.8302	1.65095	0.708563	0.478595	Generalist	1.34645	Generalist	FALSE	2.83796	Generalist
ASV_004637	4	5.8304	1.667	-1.09802	0.272196	Opportunist	0.458695	Opportunist	FALSE	1.27616	Opportunist
ASV_004640	8	5.83188	1.65658	1.30879	0.190606	Generalist	1.86494	Generalist	FALSE	5.62597	Generalist
ASV_004646	6	5.8274	1.6662	0.103589	0.917496	Generalist	1.06578	Opportunist	TRUE	2.03498	Opportunist
ASV_004647	5	5.82562	1.65659	-0.498384	0.618214	Opportunist	1.08473	Opportunist	FALSE	2.24861	Opportunist
ASV_004652	11	5.82462	1.65991	3.11786	0.0018217	Generalist	1.67434	Generalist	FALSE	4.13894	Generalist
ASV_004657	6	5.8318	1.66708	0.100895	0.919634	Generalist	0.857415	Opportunist	TRUE	1.757	Opportunist
ASV_004658	5	5.8336	1.66485	-0.500706	0.616578	Opportunist	1.21336	Opportunist	FALSE	2.82646	Opportunist
ASV_004659	5	5.8141	1.66026	-0.490344	0.623891	Opportunist	0.552821	Opportunist	FALSE	1.34357	Opportunist
ASV_004663	3	5.82194	1.66046	-1.69949	0.0892265	Generalist	0.52002	Opportunist	TRUE	1.35638	Opportunist
ASV_004666	6	5.83842	1.66567	0.0970062	0.922721	Generalist	1.42188	Generalist	FALSE	3.78049	Generalist
ASV_004668	7	5.82874	1.65948	0.705801	0.480312	Generalist	0.793277	Opportunist	TRUE	1.64482	Opportunist
ASV_004671	2	5.82036	1.66254	-2.29791	0.0215668	Specialist	0.334143	Opportunist	TRUE	1.22946	Opportunist
ASV_004679	9	5.81352	1.65214	1.9287	0.053768	Generalist	1.19415	Opportunist	TRUE	2.27527	Opportunist
ASV_004680	1	5.84092	1.65761	-2.92042	0.00349557	Specialist	-1.00009e-12	Specialist	FALSE	1	Specialist
ASV_004685	10	5.82342	1.65378	2.52548	0.011554	Generalist	1.06818	Opportunist	TRUE	2.31885	Opportunist
ASV_004689	5	5.8271	1.65909	-0.498526	0.618113	Opportunist	1.40599	Generalist	TRUE	3.8602	Generalist
ASV_004691	4	5.838	1.6561	-1.10984	0.267068	Opportunist	0.731941	Opportunist	FALSE	1.66466	Opportunist
ASV_004694	7	5.81884	1.66752	0.708332	0.478739	Generalist	1.299	Opportunist	TRUE	2.5392	Opportunist
ASV_004696	7	5.82332	1.66147	0.708217	0.478811	Generalist	1.0268	Opportunist	TRUE	2.03543	Opportunist
ASV_004705	9	5.82344	1.65677	1.91732	0.0551969	Generalist	1.7363	Generalist	FALSE	4.98115	Generalist
ASV_004715	6	5.81994	1.66197	0.108342	0.913725	Generalist	1.28681	Opportunist	TRUE	3.07027	Opportunist
ASV_004719	6	5.82012	1.6542	0.108741	0.913408	Generalist	1.46992	Generalist	FALSE	3.70511	Generalist
ASV_004720	5	5.83124	1.66975	-0.497824	0.618608	Opportunist	0.43593	Opportunist	FALSE	1.23702	Opportunist
ASV_004724	1	5.82722	1.65731	-2.91269	0.00358328	Specialist	-1.00009e-12	Specialist	FALSE	1	Specialist
ASV_004727	3	5.8182	1.65548	-1.70235	0.0886899	Generalist	0.141454	Specialist	TRUE	1.05587	Specialist
ASV_004733	2	5.81794	1.66177	-2.29751	0.0215897	Specialist	0.0744466	Specialist	FALSE	1.02877	Specialist
ASV_004738	5	5.82406	1.66237	-0.495713	0.620097	Opportunist	0.195035	Specialist	TRUE	1.07108	Specialist
ASV_004739	4	5.82318	1.65403	-1.10227	0.270346	Opportunist	1.17877	Opportunist	FALSE	2.88275	Opportunist
ASV_004740	1	5.82196	1.66167	-2.90187	0.00370942	Specialist	-1.00009e-12	Specialist	FALSE	1	Specialist
ASV_004741	8	5.83728	1.66399	1.29972	0.193697	Generalist	1.38326	Generalist	FALSE	3.07699	Generalist
ASV_004743	7	5.82642	1.65705	0.708233	0.4788	Generalist	1.35086	Generalist	FALSE	3.1469	Generalist
ASV_004751	10	5.83546	1.66178	2.50607	0.0122082	Generalist	1.51957	Generalist	FALSE	3.01658	Generalist
ASV_004752	5	5.83058	1.65893	-0.500672	0.616602	Opportunist	0.895327	Opportunist	FALSE	1.8046	Opportunist
ASV_004760	6	5.83038	1.65791	0.10231	0.918511	Generalist	1.16945	Opportunist	TRUE	2.45211	Opportunist
ASV_004763	1	5.82294	1.6629	-2.90031	0.00372789	Specialist	-1.00009e-12	Specialist	FALSE	1	Specialist
ASV_004765	3	5.82772	1.65293	-1.71073	0.0871304	Generalist	0.508249	Opportunist	TRUE	1.35709	Opportunist
ASV_004772	9	5.8236	1.66365	1.90929	0.0562243	Generalist	1.52036	Generalist	FALSE	3.53263	Generalist
ASV_004773	6	5.82716	1.66004	0.104118	0.917076	Generalist	0.943993	Opportunist	TRUE	1.81994	Opportunist
ASV_004778	2	5.82348	1.65599	-2.30888	0.0209501	Specialist	0.139061	Specialist	FALSE	1.06445	Specialist
ASV_004780	3	5.83324	1.66034	-1.70642	0.0879295	Generalist	0.122185	Specialist	TRUE	1.04638	Specialist
ASV_004784	8	5.81888	1.65404	1.31866	0.187282	Generalist	1.82538	Generalist	FALSE	5.1594	Generalist
ASV_004785	7	5.82756	1.66627	0.703633	0.481661	Generalist	1.46698	Generalist	FALSE	3.69442	Generalist
ASV_004789	3	5.81654	1.65368	-1.7032	0.0885315	Generalist	0.339845	Opportunist	TRUE	1.18611	Opportunist
ASV_004790	10	5.82134	1.67316	2.49746	0.0125086	Generalist	1.80823	Generalist	FALSE	4.78808	Generalist
ASV_004791	5	5.82758	1.65199	-0.50096	0.616399	Opportunist	1.18936	Opportunist	FALSE	2.65379	Opportunist
ASV_004794	5	5.81562	1.65265	-0.493524	0.621643	Opportunist	1.09696	Opportunist	FALSE	2.50731	Opportunist
ASV_004798	1	5.82396	1.65883	-2.90806	0.00363683	Specialist	-1.00009e-12	Specialist	FALSE	1	Specialist
ASV_004799	8	5.82942	1.65197	1.31393	0.188869	Generalist	1.81917	Generalist	FALSE	5.12025	Generalist
ASV_004800	5	5.83216	1.66283	-0.500448	0.61676	Opportunist	0.528651	Opportunist	FALSE	1.29898	Opportunist
ASV_004801	11	5.8218	1.66033	3.11878	0.00181604	Generalist	1.85863	Generalist	FALSE	4.66749	Generalist
ASV_004805	6	5.82614	1.65876	0.104813	0.916524	Generalist	0.686896	Opportunist	TRUE	1.43112	Opportunist
ASV_004807	8	5.82274	1.66404	1.30842	0.19073	Generalist	1.53534	Generalist	FALSE	3.76906	Generalist
ASV_004811	5	5.83772	1.66354	-0.503577	0.614559	Opportunist	1.2988	Opportunist	FALSE	3.00454	Opportunist
ASV_004813	9	5.81278	1.65968	1.92038	0.0548099	Generalist	1.44814	Generalist	FALSE	2.89521	Generalist
ASV_004814	7	5.81694	1.65742	0.713796	0.475353	Generalist	1.17549	Opportunist	TRUE	2.6459	Opportunist
ASV_004822	1	5.82912	1.66215	-2.90535	0.00366843	Specialist	-1.00009e-12	Specialist	FALSE	1	Specialist
ASV_004823	8	5.82618	1.64857	1.31861	0.1873	Generalist	1.6357	Generalist	FALSE	3.79034	Generalist
ASV_004826	4	5.83106	1.65709	-1.10499	0.269165	Opportunist	0.62721	Opportunist	FALSE	1.46256	Opportunist
ASV_004833	4	5.82482	1.64642	-1.10835	0.267709	Opportunist	0.3729	Opportunist	FALSE	1.20734	Opportunist
ASV_004834	1	5.83398	1.65953	-2.91286	0.0035813	Specialist	-1.00009e-12	Specialist	FALSE	1	Specialist
ASV_004837	1	5.82212	1.66706	-2.89259	0.00382084	Specialist	-1.00009e-12	Specialist	FALSE	1	Specialist
ASV_004838	2	5.83312	1.65874	-2.31087	0.0208402	Specialist	0.475326	Opportunist	TRUE	1.42557	Opportunist
ASV_004844	6	5.83292	1.65569	0.100913	0.91962	Generalist	1.44	Generalist	FALSE	3.89346	Generalist
ASV_004848	6	5.83938	1.65506	0.0970476	0.922689	Generalist	0.744645	Opportunist	TRUE	1.55529	Opportunist
ASV_004850	7	5.82428	1.66088	0.707888	0.479015	Generalist	1.53681	Generalist	FALSE	3.90323	Generalist
ASV_004852	4	5.82212	1.66628	-1.09352	0.274164	Opportunist	0.960641	Opportunist	FALSE	2.14158	Opportunist
ASV_004856	7	5.82954	1.65166	0.708657	0.478537	Generalist	0.953168	Opportunist	TRUE	1.79866	Opportunist
ASV_004857	4	5.82082	1.66071	-1.09641	0.2729	Opportunist	0.265482	Specialist	TRUE	1.12531	Specialist
ASV_004859	3	5.83028	1.65904	-1.70598	0.0880126	Generalist	0.692654	Opportunist	TRUE	1.71871	Opportunist
ASV_004860	6	5.83268	1.66132	0.100715	0.919777	Generalist	1.3258	Generalist	FALSE	3.13587	Generalist
ASV_004861	7	5.8203	1.65907	0.711062	0.477046	Generalist	1.39433	Generalist	FALSE	3.24331	Generalist
ASV_004865	11	5.83698	1.65722	3.11547	0.00183652	Generalist	1.57977	Generalist	FALSE	3.7292	Generalist
ASV_004866	8	5.82162	1.65962	1.31258	0.189325	Generalist	1.19843	Opportunist	TRUE	2.62117	Opportunist
ASV_004867	11	5.8242	1.66219	3.11385	0.00184665	Generalist	1.27183	Opportunist	TRUE	2.08168	Opportunist
ASV_004872	8	5.81614	1.66314	1.3131	0.189151	Generalist	1.26799	Opportunist	TRUE	2.60882	Opportunist
ASV_004878	4	5.8311	1.65518	-1.10628	0.268604	Opportunist	0.309884	Opportunist	FALSE	1.14558	Opportunist
ASV_004879	11	5.82366	1.66179	3.11492	0.00183994	Generalist	1.49531	Generalist	FALSE	3.43442	Generalist
ASV_004880	4	5.8438	1.65781	-1.11219	0.266057	Opportunist	0.359666	Opportunist	FALSE	1.19645	Opportunist
ASV_004882	5	5.83424	1.65735	-0.503357	0.614713	Opportunist	1.25284	Opportunist	FALSE	3.04876	Opportunist
ASV_004883	4	5.83526	1.6533	-1.11006	0.266975	Opportunist	0.377931	Opportunist	FALSE	1.18852	Opportunist
ASV_004886	4	5.81908	1.6544	-1.09954	0.271533	Opportunist	0.811583	Opportunist	FALSE	1.77269	Opportunist
ASV_004888	3	5.82448	1.65528	-1.70634	0.0879446	Generalist	0.383719	Opportunist	TRUE	1.25541	Opportunist
ASV_004889	3	5.82214	1.66555	-1.69442	0.0901847	Generalist	0.718008	Opportunist	TRUE	1.98053	Opportunist
ASV_004892	5	5.8235	1.65667	-0.497081	0.619132	Opportunist	0.715985	Opportunist	FALSE	1.53454	Opportunist
ASV_004895	1	5.82692	1.65961	-2.90847	0.00363202	Specialist	-1.00009e-12	Specialist	FALSE	1	Specialist
ASV_004896	6	5.82972	1.64891	0.103268	0.91775	Generalist	1.30662	Generalist	FALSE	3.18454	Generalist
ASV_004900	10	5.82214	1.66737	2.50566	0.0122223	Generalist	1.52548	Generalist	FALSE	3.29394	Generalist
ASV_004902	9	5.8287	1.66513	1.90454	0.0568401	Generalist	1.82688	Generalist	FALSE	4.96137	Generalist
ASV_004904	9	5.8197	1.66	1.91584	0.0553853	Generalist	1.63147	Generalist	FALSE	4.14235	Generalist
ASV_004907	5	5.82474	1.65771	-0.497518	0.618824	Opportunist	1.06101	Opportunist	FALSE	2.25402	Opportunist
ASV_004910	4	5.83002	1.65636	-1.10484	0.269228	Opportunist	0.859564	Opportunist	FALSE	1.86285	Opportunist
ASV_004913	11	5.8149	1.65139	3.13984	0.00169041	Generalist	1.74822	Generalist	FALSE	3.79942	Generalist
ASV_004914	7	5.84214	1.64642	0.703257	0.481895	Generalist	1.20878	Opportunist	TRUE	2.69876	Opportunist
ASV_004916	4	5.81788	1.65467	-1.09864	0.271926	Opportunist	0.584986	Opportunist	FALSE	1.40462	Opportunist
ASV_004917	6	5.84108	1.65655	0.0959343	0.923573	Generalist	1.32671	Generalist	FALSE	2.96684	Generalist
ASV_004929	6	5.82046	1.66813	0.10763	0.914289	Generalist	0.917457	Opportunist	TRUE	1.69193	Opportunist
ASV_004933	4	5.81838	1.65851	-1.09639	0.272906	Opportunist	0.548075	Opportunist	FALSE	1.36098	Opportunist
ASV_004935	4	5.8234	1.65331	-1.10288	0.270079	Opportunist	0.731493	Opportunist	FALSE	1.63299	Opportunist
ASV_004938	7	5.83198	1.65568	0.705461	0.480523	Generalist	1.27133	Opportunist	TRUE	2.78769	Opportunist
ASV_004939	11	5.81876	1.65813	3.12474	0.00177961	Generalist	1.98357	Generalist	FALSE	5.94399	Generalist
ASV_004945	4	5.8311	1.66246	-1.10144	0.270706	Opportunist	1.35944	Generalist	TRUE	3.80477	Generalist
ASV_004946	7	5.83	1.65043	0.708907	0.478382	Generalist	1.59479	Generalist	FALSE	4.12823	Generalist
ASV_004949	10	5.83158	1.65423	2.51986	0.0117402	Generalist	1.7104	Generalist	FALSE	3.67439	Generalist
ASV_004950	6	5.8349	1.65506	0.0997548	0.920539	Generalist	1.14543	Opportunist	TRUE	2.59507	Opportunist
ASV_004951	1	5.82052	1.65058	-2.92051	0.00349462	Specialist	-1.00009e-12	Specialist	FALSE	1	Specialist
ASV_004952	9	5.81406	1.66299	1.91579	0.0553921	Generalist	1.45344	Generalist	FALSE	3.77483	Generalist
ASV_004953	3	5.8342	1.66444	-1.70279	0.0886068	Generalist	0.769627	Opportunist	TRUE	1.82756	Opportunist
ASV_004954	6	5.82668	1.66456	0.104123	0.917071	Generalist	1.08909	Opportunist	TRUE	2.32572	Opportunist
ASV_004959	7	5.81754	1.63982	0.72109	0.470854	Generalist	1.66288	Generalist	FALSE	4.51981	Generalist
ASV_004960	7	5.83768	1.66138	0.699611	0.48417	Generalist	1.07404	Opportunist	TRUE	2.13973	Opportunist
ASV_004961	5	5.82362	1.6604	-0.496037	0.619868	Opportunist	1.33558	Generalist	TRUE	3.46338	Generalist
ASV_004963	7	5.82968	1.65491	0.707181	0.479454	Generalist	1.21857	Opportunist	TRUE	2.57968	Opportunist
ASV_004964	11	5.82054	1.65028	3.13853	0.00169797	Generalist	1.68235	Generalist	FALSE	4.07133	Generalist
ASV_004966	5	5.8454	1.66254	-0.5085	0.611103	Opportunist	0.907593	Opportunist	FALSE	2.12814	Opportunist
ASV_004971	7	5.81306	1.67062	0.710479	0.477407	Generalist	1.20535	Opportunist	TRUE	2.33952	Opportunist
ASV_004974	5	5.82162	1.66778	-0.492642	0.622265	Opportunist	1.10027	Opportunist	FALSE	2.31649	Opportunist
ASV_004978	5	5.82596	1.65115	-0.500234	0.61691	Opportunist	0.968042	Opportunist	FALSE	2.24721	Opportunist
ASV_004982	6	5.8188	1.66117	0.109079	0.913139	Generalist	1.45423	Generalist	FALSE	3.78216	Generalist
ASV_004986	4	5.83142	1.6568	-1.1054	0.268987	Opportunist	0.431898	Opportunist	FALSE	1.25661	Opportunist
ASV_004987	2	5.82918	1.65929	-2.30772	0.0210149	Specialist	0.174118	Specialist	FALSE	1.08742	Specialist
ASV_004994	9	5.82114	1.66056	1.91434	0.0555773	Generalist	1.28905	Opportunist	TRUE	2.65675	Opportunist
ASV_004996	6	5.83094	1.65159	0.102362	0.918469	Generalist	1.34167	Generalist	FALSE	3.13966	Generalist
ASV_004997	2	5.8267	1.65702	-2.30938	0.0209223	Specialist	0.0506456	Specialist	FALSE	1.01786	Specialist
ASV_004998	9	5.82732	1.65508	1.91694	0.0552457	Generalist	1.91463	Generalist	FALSE	5.38438	Generalist
ASV_004999	6	5.82582	1.64387	0.105958	0.915616	Generalist	1.32273	Generalist	FALSE	2.85105	Generalist
ASV_005007	4	5.8233	1.65559	-1.1013	0.270766	Opportunist	0.72337	Opportunist	FALSE	1.92302	Opportunist
ASV_005012	4	5.82714	1.65973	-1.10086	0.270956	Opportunist	0.585818	Opportunist	FALSE	1.59828	Opportunist
ASV_005014	8	5.82382	1.66314	1.30848	0.190712	Generalist	1.55991	Generalist	FALSE	3.45622	Generalist
ASV_005017	9	5.83624	1.66206	1.90352	0.0569728	Generalist	1.80951	Generalist	FALSE	5.41206	Generalist
ASV_005019	8	5.83642	1.66268	1.30126	0.19317	Generalist	1.42318	Generalist	FALSE	3.32704	Generalist
ASV_005020	2	5.8373	1.66259	-2.30803	0.0209977	Specialist	0.0409601	Specialist	FALSE	1.01379	Specialist
ASV_005035	4	5.8303	1.66071	-1.10212	0.27041	Opportunist	0.650699	Opportunist	FALSE	1.45018	Opportunist
ASV_005037	8	5.82814	1.66133	1.3073	0.19111	Generalist	1.97414	Generalist	FALSE	6.42667	Generalist
ASV_005039	10	5.81706	1.66391	2.51392	0.0119399	Generalist	1.7331	Generalist	FALSE	4.58492	Generalist
ASV_005047	7	5.81958	1.65467	0.713388	0.475606	Generalist	1.66059	Generalist	FALSE	4.47168	Generalist
ASV_005055	5	5.82588	1.65623	-0.498651	0.618026	Opportunist	1.22314	Opportunist	FALSE	2.81508	Opportunist
ASV_005057	1	5.82198	1.65827	-2.90784	0.0036394	Specialist	-1.00009e-12	Specialist	FALSE	1	Specialist
ASV_005066	5	5.82934	1.65096	-0.502338	0.61543	Opportunist	1.18095	Opportunist	FALSE	2.84729	Opportunist
ASV_005067	7	5.81628	1.66376	0.711472	0.476792	Generalist	0.467835	Opportunist	TRUE	1.23292	Opportunist
ASV_005069	3	5.81988	1.65452	-1.70434	0.0883167	Generalist	0.235284	Specialist	TRUE	1.10811	Specialist
ASV_005070	11	5.83772	1.66651	3.09767	0.0019505	Generalist	1.14487	Opportunist	TRUE	2.25498	Opportunist
ASV_005073	7	5.82404	1.6655	0.70607	0.480145	Generalist	1.21963	Opportunist	TRUE	2.66833	Opportunist
ASV_005074	4	5.8341	1.65522	-1.10807	0.267831	Opportunist	0.781758	Opportunist	FALSE	1.83377	Opportunist
ASV_005076	6	5.81824	1.66727	0.109017	0.913189	Generalist	1.16317	Opportunist	TRUE	2.75255	Opportunist
ASV_005078	1	5.82272	1.65965	-2.90587	0.00366232	Specialist	-1.00009e-12	Specialist	FALSE	1	Specialist
ASV_005085	3	5.82994	1.67378	-1.69074	0.0908859	Generalist	0.855812	Opportunist	TRUE	2.11628	Opportunist
ASV_005088	6	5.8303	1.65272	0.102679	0.918217	Generalist	0.898562	Opportunist	TRUE	2.10342	Opportunist
ASV_005089	3	5.82924	1.66748	-1.69671	0.0897508	Generalist	0.931069	Opportunist	TRUE	2.33325	Opportunist
ASV_005091	5	5.82718	1.66347	-0.497262	0.619004	Opportunist	1.07732	Opportunist	FALSE	2.55048	Opportunist
ASV_005093	3	5.8337	1.65689	-1.71025	0.0872201	Generalist	0.421641	Opportunist	TRUE	1.29634	Opportunist
ASV_005097	9	5.81896	1.66043	1.91579	0.055392	Generalist	1.80068	Generalist	FALSE	5.13436	Generalist
ASV_005101	6	5.8275	1.65738	0.10408	0.917106	Generalist	0.922766	Opportunist	TRUE	2.01635	Opportunist
ASV_005102	9	5.82162	1.66388	1.91022	0.0561046	Generalist	0.976136	Opportunist	TRUE	1.78753	Opportunist
ASV_005103	4	5.82392	1.66028	-1.09856	0.271959	Opportunist	1.17457	Opportunist	FALSE	2.99387	Opportunist
ASV_005105	4	5.82606	1.66274	-1.09822	0.272107	Opportunist	0.948632	Opportunist	FALSE	2.29689	Opportunist
ASV_005107	7	5.82508	1.6614	0.707186	0.479451	Generalist	1.11092	Opportunist	TRUE	2.05551	Opportunist
ASV_005110	6	5.81374	1.67017	0.111522	0.911203	Generalist	1.06167	Opportunist	TRUE	2.18818	Opportunist
ASV_005112	7	5.8363	1.66083	0.700674	0.483507	Generalist	1.72096	Generalist	FALSE	4.78225	Generalist
ASV_005120	8	5.8172	1.66112	1.31405	0.188828	Generalist	1.03758	Opportunist	TRUE	1.84346	Opportunist
ASV_005124	1	5.81782	1.65664	-2.90819	0.00363523	Specialist	-1.00009e-12	Specialist	FALSE	1	Specialist
ASV_005132	2	5.83088	1.66852	-2.29597	0.0216777	Specialist	0.132691	Specialist	FALSE	1.06055	Specialist
ASV_005133	2	5.82374	1.66293	-2.2994	0.0214821	Specialist	0.0929024	Specialist	FALSE	1.03808	Specialist
ASV_005134	9	5.83738	1.65748	1.90809	0.0563792	Generalist	1.64496	Generalist	FALSE	4.01193	Generalist
ASV_005136	5	5.82594	1.66655	-0.4956	0.620177	Opportunist	0.371792	Opportunist	FALSE	1.17533	Opportunist
ASV_005137	8	5.82656	1.65358	1.31438	0.188717	Generalist	0.895509	Opportunist	TRUE	1.59951	Opportunist
ASV_005138	3	5.83618	1.65267	-1.71612	0.0861401	Generalist	0.54935	Opportunist	TRUE	1.50441	Opportunist
ASV_005139	3	5.83022	1.66549	-1.69933	0.0892563	Generalist	0.193482	Specialist	TRUE	1.08569	Specialist
ASV_005144	3	5.84252	1.65138	-1.7213	0.0851964	Generalist	0.855117	Opportunist	TRUE	2.19	Opportunist
ASV_005146	6	5.8287	1.66591	0.102827	0.9181	Generalist	1.11035	Opportunist	TRUE	2.52668	Opportunist
ASV_005147	6	5.82952	1.65976	0.102714	0.91819	Generalist	1.23335	Opportunist	TRUE	3.08183	Opportunist
ASV_005153	8	5.82806	1.65303	1.31391	0.188875	Generalist	1.74646	Generalist	FALSE	4.84324	Generalist
ASV_005156	4	5.8192	1.65948	-1.09624	0.272972	Opportunist	1.30744	Generalist	TRUE	3.43633	Generalist
ASV_005157	7	5.82306	1.65562	0.710874	0.477162	Generalist	1.51678	Generalist	FALSE	3.84517	Generalist
ASV_005159	7	5.82708	1.66101	0.706149	0.480096	Generalist	1.30538	Generalist	FALSE	2.96695	Generalist
ASV_005160	9	5.83882	1.65636	1.90851	0.0563256	Generalist	1.25221	Opportunist	TRUE	2.68099	Opportunist
ASV_005166	11	5.83672	1.65885	3.11256	0.00185473	Generalist	1.68357	Generalist	FALSE	4.14792	Generalist
ASV_005167	10	5.81508	1.66037	2.52048	0.0117195	Generalist	1.97554	Generalist	FALSE	5.73481	Generalist
ASV_005168	8	5.82982	1.65821	1.30875	0.190621	Generalist	1.23965	Opportunist	TRUE	2.34819	Opportunist
ASV_005170	7	5.81498	1.64956	0.718386	0.472519	Generalist	1.30715	Generalist	FALSE	3.18012	Generalist
ASV_005171	10	5.8261	1.65843	2.51678	0.0118434	Generalist	2.08692	Generalist	FALSE	7.15027	Generalist
ASV_005173	6	5.8214	1.65237	0.108087	0.913926	Generalist	0.920716	Opportunist	TRUE	2.1543	Opportunist
ASV_005176	7	5.83142	1.65925	0.704284	0.481256	Generalist	0.669218	Opportunist	TRUE	1.48787	Opportunist
ASV_005180	10	5.81684	1.66157	2.51759	0.0118161	Generalist	2.02446	Generalist	FALSE	5.84529	Generalist
ASV_005184	2	5.81108	1.65636	-2.30088	0.0213985	Specialist	0.0579075	Specialist	FALSE	1.02105	Specialist
ASV_005185	5	5.83404	1.6663	-0.500534	0.616699	Opportunist	1.40899	Generalist	TRUE	3.59864	Generalist
ASV_005187	4	5.83908	1.65766	-1.10944	0.267239	Opportunist	1.21986	Opportunist	FALSE	3.03689	Opportunist
ASV_005191	12	5.81976	1.66656	3.70839	0.000208581	Generalist	1.70123	Generalist	FALSE	3.95475	Generalist
ASV_005200	6	5.83016	1.65503	0.10262	0.918264	Generalist	1.16488	Opportunist	TRUE	2.62849	Opportunist
ASV_005202	1	5.83338	1.6576	-2.91589	0.00354672	Specialist	-1.00009e-12	Specialist	FALSE	1	Specialist
ASV_005204	2	5.82512	1.65509	-2.31113	0.0208257	Specialist	0.0579075	Specialist	FALSE	1.02105	Specialist
ASV_005205	6	5.8115	1.66107	0.113481	0.909649	Generalist	0.613864	Opportunist	TRUE	1.34844	Opportunist
ASV_005206	4	5.8296	1.65867	-1.10305	0.270004	Opportunist	0.168342	Specialist	TRUE	1.06359	Specialist
ASV_005209	3	5.81618	1.66276	-1.69368	0.0903262	Generalist	0.101212	Specialist	TRUE	1.03619	Specialist
ASV_005212	6	5.83056	1.66991	0.101467	0.91918	Generalist	1.52205	Generalist	FALSE	4.08873	Generalist
ASV_005216	1	5.82468	1.66375	-2.89988	0.00373311	Specialist	-1.00009e-12	Specialist	FALSE	1	Specialist
ASV_005218	8	5.82512	1.65655	1.3129	0.189217	Generalist	1.51345	Generalist	FALSE	4.00434	Generalist
ASV_005219	5	5.81412	1.66597	-0.488676	0.625071	Opportunist	1.18055	Opportunist	FALSE	2.66902	Opportunist
ASV_005220	8	5.81972	1.6546	1.31771	0.187602	Generalist	1.64784	Generalist	FALSE	4.11865	Generalist
ASV_005222	6	5.82288	1.66109	0.106629	0.915083	Generalist	1.35283	Generalist	FALSE	3.43107	Generalist
ASV_005233	8	5.82332	1.65761	1.31314	0.189135	Generalist	1.73078	Generalist	FALSE	4.37486	Generalist
ASV_005236	5	5.83626	1.66586	-0.501998	0.615669	Opportunist	0.335571	Opportunist	FALSE	1.14948	Opportunist
ASV_005237	4	5.82694	1.64531	-1.11039	0.26683	Opportunist	1.29343	Opportunist	FALSE	3.39585	Opportunist
ASV_005240	4	5.83132	1.65567	-1.10609	0.268687	Opportunist	0.734158	Opportunist	FALSE	1.62109	Opportunist
ASV_005242	1	5.82558	1.66447	-2.89917	0.00374148	Specialist	-1.00009e-12	Specialist	FALSE	1	Specialist
ASV_005244	5	5.82808	1.66578	-0.497113	0.619109	Opportunist	0.794176	Opportunist	FALSE	1.60308	Opportunist
ASV_005249	7	5.81896	1.66188	0.710666	0.477291	Generalist	0.951706	Opportunist	TRUE	1.77267	Opportunist
ASV_005251	6	5.82174	1.64984	0.108047	0.913959	Generalist	1.11242	Opportunist	TRUE	2.53003	Opportunist
ASV_005252	1	5.8264	1.65995	-2.90756	0.00364266	Specialist	-1.00009e-12	Specialist	FALSE	1	Specialist
ASV_005253	2	5.83094	1.65856	-2.3098	0.0208991	Specialist	0.0616067	Specialist	FALSE	1.02272	Specialist
ASV_005256	3	5.81726	1.66664	-1.69039	0.0909543	Generalist	0.176326	Specialist	TRUE	1.07334	Specialist
ASV_005258	3	5.82934	1.66346	-1.70087	0.0889668	Generalist	0.719797	Opportunist	TRUE	2.0083	Opportunist
ASV_005265	6	5.81864	1.6554	0.109556	0.912761	Generalist	1.29504	Opportunist	TRUE	2.97099	Opportunist
ASV_005266	3	5.83322	1.65537	-1.71153	0.0869833	Generalist	0.827766	Opportunist	TRUE	1.95964	Opportunist
ASV_005276	4	5.81654	1.65654	-1.09658	0.272823	Opportunist	0.957862	Opportunist	FALSE	1.98551	Opportunist
ASV_005277	9	5.8149	1.66725	1.91039	0.0560833	Generalist	1.37272	Generalist	FALSE	2.85541	Generalist
ASV_005283	8	5.83876	1.65629	1.30487	0.191938	Generalist	1.27535	Opportunist	TRUE	2.48262	Opportunist
ASV_005284	6	5.8384	1.66419	0.0971041	0.922644	Generalist	1.18793	Opportunist	TRUE	2.5728	Opportunist
ASV_005291	8	5.81406	1.64977	1.325	0.185172	Generalist	1.06212	Opportunist	TRUE	2.21126	Opportunist
ASV_005292	3	5.82562	1.67059	-1.69139	0.090762	Generalist	0.157639	Specialist	TRUE	1.06425	Specialist
ASV_005303	2	5.81978	1.66302	-2.29689	0.0216249	Specialist	0.314492	Opportunist	TRUE	1.20822	Opportunist
ASV_005306	5	5.83428	1.66978	-0.499636	0.617332	Opportunist	0.434293	Opportunist	FALSE	1.23608	Opportunist
ASV_005310	7	5.80994	1.6581	0.717723	0.472928	Generalist	1.03742	Opportunist	TRUE	1.95459	Opportunist
ASV_005311	3	5.82014	1.65755	-1.70139	0.0888704	Generalist	0.331889	Opportunist	TRUE	1.18788	Opportunist
ASV_005312	2	5.82486	1.65351	-2.31318	0.0207126	Specialist	0.0421646	Specialist	FALSE	1.01428	Specialist
ASV_005313	4	5.8279	1.66324	-1.099	0.271769	Opportunist	0.345524	Opportunist	FALSE	1.17172	Opportunist
ASV_005318	2	5.83336	1.65991	-2.30938	0.0209223	Specialist	0.0475403	Specialist	FALSE	1.01653	Specialist
ASV_005323	5	5.81798	1.65969	-0.49285	0.622119	Opportunist	0.723787	Opportunist	FALSE	1.50526	Opportunist
ASV_005326	6	5.81584	1.66125	0.110857	0.91173	Generalist	1.24913	Opportunist	TRUE	2.76646	Opportunist
ASV_005327	4	5.8283	1.66776	-1.09626	0.272966	Opportunist	1.26632	Opportunist	FALSE	3.19562	Opportunist
ASV_005328	12	5.82986	1.66041	3.71603	0.000202378	Generalist	2.23491	Generalist	FALSE	7.60512	Generalist
ASV_005331	5	5.8327	1.66289	-0.500754	0.616544	Opportunist	1.38549	Generalist	TRUE	3.52524	Generalist
ASV_005333	7	5.83654	1.65326	0.703736	0.481597	Generalist	1.21373	Opportunist	TRUE	2.70681	Opportunist
ASV_005339	9	5.83784	1.66738	1.89648	0.0578962	Generalist	1.7552	Generalist	FALSE	4.52795	Generalist
ASV_005340	10	5.83324	1.65831	2.51265	0.0119829	Generalist	1.88228	Generalist	FALSE	5.5372	Generalist
ASV_005343	8	5.8265	1.65639	1.31219	0.189454	Generalist	0.872315	Opportunist	TRUE	1.60167	Opportunist
ASV_005344	10	5.8375	1.65586	2.5138	0.0119438	Generalist	1.65409	Generalist	FALSE	3.16821	Generalist
ASV_005349	2	5.81694	1.6571	-2.30339	0.0212568	Specialist	0.327297	Opportunist	TRUE	1.22192	Opportunist
ASV_005353	6	5.8321	1.66323	0.100948	0.919591	Generalist	1.12719	Opportunist	TRUE	2.59809	Opportunist
ASV_005356	6	5.82896	1.66675	0.102619	0.918265	Generalist	1.3407	Generalist	FALSE	2.92985	Generalist
ASV_005360	4	5.84242	1.658	-1.11123	0.266469	Opportunist	0.942871	Opportunist	FALSE	2.11087	Opportunist
ASV_005361	6	5.8237	1.6522	0.106706	0.915022	Generalist	1.12482	Opportunist	TRUE	2.28719	Opportunist
ASV_005364	9	5.84278	1.65674	1.90568	0.0566919	Generalist	1.0778	Opportunist	TRUE	1.8547	Opportunist
ASV_005365	6	5.81556	1.65863	0.111201	0.911457	Generalist	1.00299	Opportunist	TRUE	2.03832	Opportunist
ASV_005367	1	5.82792	1.65694	-2.91376	0.00357104	Specialist	-1.00009e-12	Specialist	FALSE	1	Specialist
ASV_005368	3	5.82696	1.66486	-1.69802	0.0895043	Generalist	0.089018	Specialist	TRUE	1.03088	Specialist
ASV_005370	6	5.83614	1.66353	0.0985011	0.921534	Generalist	1.10087	Opportunist	TRUE	2.49184	Opportunist
ASV_005373	5	5.82692	1.65811	-0.498712	0.617983	Opportunist	0.78715	Opportunist	FALSE	1.70352	Opportunist
ASV_005375	3	5.84468	1.66514	-1.70837	0.0875672	Generalist	0.0969861	Specialist	TRUE	1.03433	Specialist
ASV_005377	5	5.83044	1.6503	-0.503204	0.614821	Opportunist	0.98779	Opportunist	FALSE	2.17313	Opportunist
ASV_005382	2	5.83064	1.66132	-2.30579	0.0211226	Specialist	0.0564652	Specialist	FALSE	1.02041	Specialist
ASV_005384	3	5.8249	1.6583	-1.70349	0.0884771	Generalist	0.477386	Opportunist	TRUE	1.32067	Opportunist
ASV_005385	1	5.83538	1.66074	-2.91158	0.00359603	Specialist	-1.00009e-12	Specialist	FALSE	1	Specialist
ASV_005391	2	5.8203	1.64942	-2.31615	0.0205501	Specialist	0.585169	Opportunist	TRUE	1.65554	Opportunist
ASV_005403	8	5.8239	1.65467	1.31512	0.188468	Generalist	1.24435	Opportunist	TRUE	2.18763	Opportunist
ASV_005407	9	5.83672	1.65607	1.91012	0.0561181	Generalist	2.08856	Generalist	FALSE	7.334	Generalist
ASV_005408	10	5.82194	1.66438	2.51028	0.0120637	Generalist	1.50319	Generalist	FALSE	3.43042	Generalist
ASV_005415	3	5.82116	1.66257	-1.69686	0.0897226	Generalist	0.7171	Opportunist	TRUE	1.85736	Opportunist
ASV_005418	10	5.83254	1.66426	2.5041	0.0122765	Generalist	1.27024	Opportunist	TRUE	2.6795	Opportunist
ASV_005421	4	5.82266	1.66132	-1.09712	0.272591	Opportunist	0.865301	Opportunist	FALSE	1.81701	Opportunist
ASV_005423	7	5.83048	1.65535	0.706507	0.479873	Generalist	1.247	Opportunist	TRUE	2.54465	Opportunist
ASV_005424	10	5.82138	1.65426	2.52598	0.0115377	Generalist	1.75986	Generalist	FALSE	4.64284	Generalist
ASV_005426	2	5.82568	1.66337	-2.29996	0.0214504	Specialist	0.0616067	Specialist	FALSE	1.02272	Specialist
ASV_005428	2	5.83586	1.66341	-2.30602	0.0211094	Specialist	0.219033	Specialist	FALSE	1.12077	Specialist
ASV_005430	7	5.82772	1.66455	0.704261	0.48127	Generalist	1.44441	Generalist	FALSE	3.12977	Generalist
ASV_005435	8	5.81866	1.6616	1.3128	0.189252	Generalist	1.2823	Opportunist	TRUE	2.42389	Opportunist
ASV_005438	6	5.83096	1.6561	0.102071	0.9187	Generalist	0.987567	Opportunist	TRUE	2.1525	Opportunist
ASV_005441	8	5.8199	1.65802	1.31488	0.18855	Generalist	1.43087	Generalist	FALSE	3.25318	Generalist
ASV_005442	7	5.8292	1.65633	0.706862	0.479652	Generalist	1.15722	Opportunist	TRUE	2.16528	Opportunist
ASV_005447	2	5.8187	1.65735	-2.3041	0.0212169	Specialist	0.445045	Opportunist	TRUE	1.37593	Opportunist
ASV_005453	6	5.8324	1.6617	0.100861	0.919661	Generalist	1.36539	Generalist	FALSE	3.53774	Generalist
ASV_005454	6	5.82782	1.65771	0.103866	0.917275	Generalist	0.73104	Opportunist	TRUE	1.59173	Opportunist
ASV_005461	6	5.82656	1.65478	0.104812	0.916525	Generalist	0.829458	Opportunist	TRUE	1.7758	Opportunist
ASV_005465	6	5.81694	1.64626	0.111198	0.91146	Generalist	1.29206	Opportunist	TRUE	3.00132	Opportunist
ASV_005473	5	5.83448	1.65819	-0.503249	0.614789	Opportunist	1.18532	Opportunist	FALSE	3.10753	Opportunist
ASV_005474	4	5.8176	1.66287	-1.09305	0.274373	Opportunist	0.998758	Opportunist	FALSE	2.39528	Opportunist
ASV_005475	6	5.81992	1.65959	0.108509	0.913592	Generalist	1.16894	Opportunist	TRUE	2.41566	Opportunist
ASV_005476	7	5.83362	1.65727	0.703795	0.481561	Generalist	1.43094	Generalist	FALSE	3.40601	Generalist
ASV_005477	8	5.81668	1.66172	1.31389	0.188884	Generalist	1.19232	Opportunist	TRUE	2.14387	Opportunist
ASV_005479	4	5.8395	1.65377	-1.11231	0.266006	Opportunist	0.218356	Specialist	TRUE	1.08906	Specialist
ASV_005488	3	5.82798	1.6486	-1.71538	0.0862752	Generalist	0.192626	Specialist	TRUE	1.0824	Specialist
ASV_005491	3	5.82506	1.65861	-1.70327	0.0885179	Generalist	0.181207	Specialist	TRUE	1.07639	Specialist
ASV_005492	1	5.82866	1.6569	-2.91427	0.00356517	Specialist	-1.00009e-12	Specialist	FALSE	1	Specialist
ASV_005493	4	5.83384	1.65438	-1.10848	0.267656	Opportunist	0.93455	Opportunist	FALSE	2.08301	Opportunist
ASV_005498	4	5.8352	1.66119	-1.10475	0.269266	Opportunist	0.357541	Opportunist	FALSE	1.1769	Opportunist
ASV_005500	4	5.83822	1.66024	-1.1072	0.268206	Opportunist	0.940522	Opportunist	FALSE	2.04605	Opportunist
ASV_005502	3	5.83082	1.65674	-1.70867	0.0875115	Generalist	0.625723	Opportunist	TRUE	1.56947	Opportunist
ASV_005509	7	5.81566	1.65896	0.713907	0.475285	Generalist	1.28361	Opportunist	TRUE	2.64817	Opportunist
ASV_005513	3	5.82342	1.65517	-1.70582	0.0880411	Generalist	0.519489	Opportunist	TRUE	1.45272	Opportunist
ASV_005515	6	5.818	1.65221	0.110155	0.912286	Generalist	0.509309	Opportunist	TRUE	1.25489	Opportunist
ASV_005517	7	5.80926	1.65782	0.718256	0.4726	Generalist	1.51932	Generalist	FALSE	3.98107	Generalist
ASV_005521	1	5.82762	1.66634	-2.89714	0.00376577	Specialist	-1.00009e-12	Specialist	FALSE	1	Specialist
ASV_005523	6	5.83402	1.66509	0.0996823	0.920597	Generalist	0.602019	Opportunist	TRUE	1.33272	Opportunist
ASV_005527	3	5.82656	1.65912	-1.70365	0.0884473	Generalist	0.740153	Opportunist	TRUE	1.94342	Opportunist
ASV_005534	5	5.83462	1.66516	-0.501224	0.616213	Opportunist	0.322786	Opportunist	FALSE	1.14174	Opportunist
ASV_005537	5	5.8314	1.65924	-0.501074	0.616319	Opportunist	0.53075	Opportunist	FALSE	1.2944	Opportunist
ASV_005540	6	5.82448	1.66378	0.105495	0.915983	Generalist	1.31925	Generalist	FALSE	3.17401	Generalist
ASV_005542	3	5.83194	1.65022	-1.7161	0.0861443	Generalist	0.475648	Opportunist	TRUE	1.36687	Opportunist
ASV_005551	4	5.83288	1.66666	-1.09973	0.27145	Opportunist	0.951239	Opportunist	FALSE	2.10192	Opportunist
ASV_005552	1	5.836	1.66268	-2.90855	0.0036311	Specialist	-1.00009e-12	Specialist	FALSE	1	Specialist
ASV_005553	3	5.83568	1.65927	-1.70899	0.0874522	Generalist	0.114728	Specialist	TRUE	1.04232	Specialist
ASV_005557	9	5.83512	1.65929	1.90737	0.0564721	Generalist	1.4668	Generalist	FALSE	3.42877	Generalist
ASV_005558	3	5.83	1.66433	-1.70038	0.0890588	Generalist	0.110993	Specialist	TRUE	1.0406	Specialist
ASV_005560	7	5.83038	1.66428	0.702779	0.482194	Generalist	1.4831	Generalist	FALSE	3.87251	Generalist
ASV_005561	7	5.82504	1.65736	0.708934	0.478365	Generalist	0.906242	Opportunist	TRUE	1.84474	Opportunist
ASV_005567	8	5.81876	1.66062	1.31351	0.18901	Generalist	1.42573	Generalist	FALSE	2.98991	Generalist
ASV_005568	6	5.83162	1.66164	0.101334	0.919286	Generalist	1.13266	Opportunist	TRUE	2.335	Opportunist
ASV_005569	5	5.83452	1.65908	-0.503001	0.614963	Opportunist	0.96162	Opportunist	FALSE	2.10338	Opportunist
ASV_005576	8	5.82932	1.66544	1.30337	0.192449	Generalist	1.80105	Generalist	FALSE	5.45601	Generalist
ASV_005577	10	5.8345	1.65526	2.51652	0.0118519	Generalist	1.8054	Generalist	FALSE	4.82857	Generalist
ASV_005581	6	5.82348	1.65794	0.106469	0.91521	Generalist	1.44983	Generalist	FALSE	3.86779	Generalist
ASV_005584	4	5.83198	1.65889	-1.10434	0.269446	Opportunist	0.572073	Opportunist	FALSE	1.4721	Opportunist
ASV_005587	4	5.8374	1.65724	-1.10871	0.267556	Opportunist	0.70023	Opportunist	FALSE	1.56656	Opportunist
ASV_005589	2	5.82004	1.65883	-2.30286	0.021287	Specialist	0.689824	Opportunist	TRUE	1.98681	Opportunist
ASV_005594	3	5.82744	1.65863	-1.70469	0.0882525	Generalist	0.24469	Specialist	TRUE	1.11553	Specialist
ASV_005595	8	5.82192	1.66476	1.30835	0.190756	Generalist	1.38147	Generalist	FALSE	3.13862	Generalist
ASV_005596	1	5.81566	1.66182	-2.89782	0.00375768	Specialist	-1.00009e-12	Specialist	FALSE	1	Specialist
ASV_005606	2	5.82704	1.65511	-2.31226	0.0207633	Specialist	0.0621777	Specialist	FALSE	1.02299	Specialist
ASV_005608	2	5.81816	1.6509	-2.31278	0.020735	Specialist	0.104732	Specialist	FALSE	1.04442	Specialist
ASV_005609	4	5.82964	1.66492	-1.09894	0.271796	Opportunist	0.427508	Opportunist	FALSE	1.22429	Opportunist
ASV_005611	3	5.82792	1.65412	-1.70962	0.0873364	Generalist	0.113769	Specialist	TRUE	1.04187	Specialist
ASV_005614	1	5.8231	1.66357	-2.89925	0.00374058	Specialist	-1.00009e-12	Specialist	FALSE	1	Specialist
ASV_005615	9	5.8324	1.65112	1.91845	0.0550536	Generalist	1.50946	Generalist	FALSE	3.32619	Generalist
ASV_005622	4	5.83312	1.66019	-1.10416	0.269524	Opportunist	0.403859	Opportunist	FALSE	1.24125	Opportunist
ASV_005623	1	5.8179	1.6609	-2.90077	0.00372243	Specialist	-1.00009e-12	Specialist	FALSE	1	Specialist
ASV_005624	4	5.83118	1.66162	-1.10205	0.270442	Opportunist	0.70741	Opportunist	FALSE	1.57971	Opportunist
ASV_005626	6	5.8263	1.65844	0.104737	0.916585	Generalist	1.60024	Generalist	FALSE	4.26903	Generalist
ASV_005628	4	5.82584	1.65406	-1.10385	0.269657	Opportunist	0.321458	Opportunist	FALSE	1.15662	Opportunist
ASV_005629	4	5.82394	1.65894	-1.09946	0.271567	Opportunist	0.455727	Opportunist	FALSE	1.26664	Opportunist
ASV_005630	8	5.82266	1.6564	1.3145	0.188678	Generalist	1.87526	Generalist	FALSE	5.94127	Generalist
ASV_005635	7	5.82934	1.66256	0.70413	0.481352	Generalist	1.3886	Generalist	FALSE	3.4961	Generalist
ASV_005637	3	5.83058	1.65215	-1.71327	0.0866635	Generalist	0.1101	Specialist	TRUE	1.04019	Specialist
ASV_005638	8	5.82964	1.65459	1.31172	0.189615	Generalist	1.66895	Generalist	FALSE	4.51153	Generalist
ASV_005641	7	5.82344	1.66146	0.708149	0.478853	Generalist	1.3325	Generalist	FALSE	3.25615	Generalist
ASV_005647	7	5.82536	1.66349	0.70613	0.480107	Generalist	0.598167	Opportunist	TRUE	1.30939	Opportunist
ASV_005648	6	5.82458	1.65891	0.105744	0.915785	Generalist	1.36928	Generalist	FALSE	3.073	Generalist
ASV_005649	6	5.83704	1.66179	0.0980631	0.921882	Generalist	1.39348	Generalist	FALSE	3.23327	Generalist
ASV_005657	2	5.81928	1.66262	-2.29714	0.0216107	Specialist	0.0678872	Specialist	FALSE	1.02564	Specialist
ASV_005659	3	5.821	1.65521	-1.70431	0.088323	Generalist	0.34641	Opportunist	TRUE	1.20962	Opportunist
ASV_005660	3	5.82194	1.66665	-1.69318	0.0904215	Generalist	0.433303	Opportunist	TRUE	1.29422	Opportunist
ASV_005665	10	5.82658	1.6544	2.52262	0.0116485	Generalist	1.69522	Generalist	FALSE	4.27126	Generalist
ASV_005667	6	5.82504	1.65881	0.105473	0.916	Generalist	1.39342	Generalist	FALSE	3.20845	Generalist
ASV_005676	3	5.8314	1.66669	-1.69881	0.0893546	Generalist	0.462066	Opportunist	TRUE	1.29916	Opportunist
ASV_005677	5	5.81544	1.66407	-0.490029	0.624113	Opportunist	0.756727	Opportunist	FALSE	1.57288	Opportunist
ASV_005683	4	5.83228	1.66213	-1.10237	0.270302	Opportunist	0.580614	Opportunist	FALSE	1.45107	Opportunist
ASV_005684	7	5.82032	1.66	0.710649	0.477302	Generalist	1.03264	Opportunist	TRUE	1.96145	Opportunist
ASV_005685	12	5.82228	1.66015	3.72117	0.000198299	Generalist	1.94561	Generalist	FALSE	4.88232	Generalist
ASV_005688	4	5.83454	1.66307	-1.1031	0.269983	Opportunist	0.865607	Opportunist	FALSE	2.11507	Opportunist
ASV_005692	3	5.84102	1.65635	-1.71523	0.0863023	Generalist	0.744173	Opportunist	TRUE	2.04065	Opportunist
ASV_005694	4	5.83326	1.65753	-1.10602	0.268717	Opportunist	0.546083	Opportunist	FALSE	1.37125	Opportunist
ASV_005695	9	5.8333	1.65821	1.90971	0.0561699	Generalist	1.74152	Generalist	FALSE	4.41981	Generalist
ASV_005696	11	5.8172	1.65519	3.13125	0.00174064	Generalist	1.49844	Generalist	FALSE	3.23866	Generalist
ASV_005698	9	5.8286	1.66066	1.90972	0.0561692	Generalist	1.63523	Generalist	FALSE	4.32071	Generalist
ASV_005701	7	5.82862	1.66081	0.705305	0.480621	Generalist	0.589022	Opportunist	TRUE	1.33339	Opportunist
ASV_005708	8	5.82522	1.64418	1.32271	0.18593	Generalist	1.639	Generalist	FALSE	3.9108	Generalist
ASV_005709	5	5.83024	1.66446	-0.498804	0.617918	Opportunist	1.27319	Opportunist	FALSE	3.2113	Opportunist
ASV_005714	5	5.82522	1.65107	-0.499808	0.61721	Opportunist	1.15926	Opportunist	FALSE	2.60491	Opportunist
ASV_005717	5	5.83274	1.65734	-0.502455	0.615347	Opportunist	0.899122	Opportunist	FALSE	1.88256	Opportunist
ASV_005719	8	5.82834	1.6526	1.31409	0.188817	Generalist	1.43914	Generalist	FALSE	3.1262	Generalist
ASV_005725	3	5.82596	1.65661	-1.70587	0.0880329	Generalist	0.437421	Opportunist	TRUE	1.31299	Opportunist
ASV_005726	3	5.82994	1.6671	-1.69752	0.0895986	Generalist	0.232529	Specialist	TRUE	1.11186	Specialist
ASV_005727	6	5.8429	1.65381	0.094993	0.92432	Generalist	0.720632	Opportunist	TRUE	1.45007	Opportunist
ASV_005732	7	5.82918	1.66055	0.705081	0.48076	Generalist	1.26763	Opportunist	TRUE	2.80068	Opportunist
ASV_005734	3	5.81318	1.65364	-1.7012	0.088905	Generalist	0.149069	Specialist	TRUE	1.05977	Specialist
ASV_005748	3	5.82874	1.65512	-1.70908	0.0874354	Generalist	0.599317	Opportunist	TRUE	1.55968	Opportunist
ASV_005750	9	5.8236	1.65811	1.91567	0.0554069	Generalist	1.74764	Generalist	FALSE	4.49878	Generalist
ASV_005751	8	5.82858	1.65049	1.31562	0.188302	Generalist	1.61272	Generalist	FALSE	4.26138	Generalist
ASV_005752	8	5.8311	1.65678	1.30911	0.190498	Generalist	1.80486	Generalist	FALSE	5.06897	Generalist
ASV_005754	9	5.82854	1.66577	1.9039	0.0569235	Generalist	1.10547	Opportunist	TRUE	1.86227	Opportunist
ASV_005758	2	5.8177	1.65597	-2.30541	0.0211434	Specialist	0.567458	Opportunist	TRUE	1.61205	Opportunist
ASV_005759	7	5.83404	1.65407	0.704903	0.480871	Generalist	1.25625	Opportunist	TRUE	2.57285	Opportunist
ASV_005763	7	5.81816	1.66197	0.711107	0.477018	Generalist	1.5578	Generalist	FALSE	4.02779	Generalist
ASV_005764	4	5.8247	1.66532	-1.0957	0.273209	Opportunist	1.22926	Opportunist	FALSE	3.12911	Opportunist
ASV_005765	8	5.8285	1.66717	1.3025	0.192744	Generalist	1.95392	Generalist	FALSE	6.6141	Generalist
ASV_005766	6	5.80484	1.65945	0.117605	0.90638	Generalist	1.29908	Opportunist	TRUE	2.91023	Opportunist
ASV_005767	9	5.82926	1.66052	1.90949	0.0561992	Generalist	1.11767	Opportunist	TRUE	1.92822	Opportunist
ASV_005770	7	5.82934	1.65906	0.705618	0.480426	Generalist	1.54078	Generalist	FALSE	3.72636	Generalist
ASV_005778	7	5.84004	1.6659	0.696296	0.486244	Generalist	1.16561	Opportunist	TRUE	2.2542	Opportunist
ASV_005779	10	5.83126	1.6502	2.5262	0.0115303	Generalist	1.55033	Generalist	FALSE	3.58153	Generalist
ASV_005780	6	5.82924	1.67337	0.102045	0.918721	Generalist	1.26151	Opportunist	TRUE	3.02448	Opportunist
ASV_005782	5	5.84474	1.66355	-0.507793	0.611599	Opportunist	0.967434	Opportunist	FALSE	1.91791	Opportunist
ASV_005786	1	5.82076	1.65637	-2.91043	0.00360928	Specialist	-1.00009e-12	Specialist	FALSE	1	Specialist
ASV_005787	3	5.83596	1.66674	-1.7015	0.0888492	Generalist	0.548706	Opportunist	TRUE	1.44013	Opportunist
ASV_005789	2	5.82224	1.66218	-2.29953	0.021475	Specialist	0.23557	Specialist	FALSE	1.13422	Specialist
ASV_005792	6	5.82604	1.65372	0.105193	0.916223	Generalist	0.41764	Opportunist	TRUE	1.19294	Opportunist
ASV_005796	5	5.8355	1.66511	-0.50177	0.615829	Opportunist	0.837062	Opportunist	FALSE	1.77153	Opportunist
ASV_005799	4	5.82392	1.6503	-1.10521	0.269071	Opportunist	0.400473	Opportunist	FALSE	1.21466	Opportunist
ASV_005800	2	5.81826	1.66486	-2.29344	0.0218227	Specialist	0.133708	Specialist	FALSE	1.06117	Specialist
ASV_005809	5	5.83614	1.64673	-0.507759	0.611622	Opportunist	0.770982	Opportunist	FALSE	1.6612	Opportunist
ASV_005814	7	5.84098	1.65473	0.700426	0.483661	Generalist	0.984276	Opportunist	TRUE	1.88996	Opportunist
ASV_005818	7	5.8338	1.65827	0.703261	0.481893	Generalist	1.67916	Generalist	FALSE	4.76405	Generalist
ASV_005826	7	5.82516	1.66217	0.706811	0.479684	Generalist	0.998792	Opportunist	TRUE	2.06885	Opportunist
ASV_005828	7	5.82336	1.66008	0.708787	0.478457	Generalist	1.45744	Generalist	FALSE	3.67373	Generalist
ASV_005829	5	5.8302	1.6632	-0.499159	0.617667	Opportunist	0.986498	Opportunist	FALSE	2.05197	Opportunist
ASV_005834	7	5.82748	1.66112	0.70586	0.480276	Generalist	1.41646	Generalist	FALSE	3.42467	Generalist
ASV_005835	12	5.83978	1.65531	3.72149	0.000198047	Generalist	1.53762	Generalist	FALSE	2.71067	Generalist
ASV_005836	10	5.81934	1.65448	2.52687	0.0115085	Generalist	1.5437	Generalist	FALSE	3.40945	Generalist
ASV_005837	6	5.8365	1.66932	0.0979442	0.921977	Generalist	1.27903	Opportunist	TRUE	2.90441	Opportunist
ASV_005840	9	5.82042	1.65658	1.91936	0.0549387	Generalist	1.67591	Generalist	FALSE	4.14031	Generalist
ASV_005843	7	5.82794	1.66048	0.705857	0.480277	Generalist	1.48742	Generalist	FALSE	3.3583	Generalist
ASV_005844	7	5.82864	1.66116	0.705146	0.480719	Generalist	0.742401	Opportunist	TRUE	1.4464	Opportunist
ASV_005845	2	5.80902	1.6548	-2.3018	0.0213464	Specialist	0.159537	Specialist	FALSE	1.07755	Specialist
ASV_005849	5	5.82516	1.66796	-0.494712	0.620803	Opportunist	1.1525	Opportunist	FALSE	2.44912	Opportunist
ASV_005852	9	5.82086	1.64603	1.9314	0.0534341	Generalist	1.45187	Generalist	FALSE	3.15424	Generalist
ASV_005854	5	5.82868	1.65638	-0.500297	0.616866	Opportunist	1.16255	Opportunist	FALSE	2.46022	Opportunist
ASV_005856	8	5.81916	1.65268	1.31958	0.186976	Generalist	1.11987	Opportunist	TRUE	2.16496	Opportunist
ASV_005857	5	5.8181	1.65576	-0.494093	0.621241	Opportunist	0.539728	Opportunist	FALSE	1.31696	Opportunist
ASV_005860	7	5.81792	1.66451	0.710168	0.4776	Generalist	1.26953	Opportunist	TRUE	2.88921	Opportunist
ASV_005861	2	5.82002	1.64376	-2.32395	0.0201284	Specialist	0.664766	Opportunist	TRUE	1.89354	Opportunist
ASV_005862	1	5.83162	1.65569	-2.91818	0.00352077	Specialist	-1.00009e-12	Specialist	FALSE	1	Specialist
ASV_005864	6	5.8329	1.66237	0.100519	0.919932	Generalist	0.499823	Opportunist	TRUE	1.26161	Opportunist
ASV_005866	2	5.83472	1.64934	-2.325	0.0200721	Specialist	0.229644	Specialist	FALSE	1.12932	Specialist
ASV_005867	7	5.82912	1.65438	0.707745	0.479103	Generalist	1.52213	Generalist	FALSE	3.51336	Generalist
ASV_005868	3	5.81884	1.66116	-1.69692	0.0897126	Generalist	0.165893	Specialist	TRUE	1.06865	Specialist
ASV_005871	2	5.8253	1.67261	-2.28702	0.0221947	Specialist	0.0574179	Specialist	FALSE	1.02083	Specialist
ASV_005884	6	5.84196	1.66113	0.09514	0.924204	Generalist	1.61962	Generalist	FALSE	4.51131	Generalist
ASV_005885	6	5.81846	1.65849	0.109461	0.912837	Generalist	1.26006	Opportunist	TRUE	2.87438	Opportunist
ASV_005886	4	5.83096	1.65653	-1.1053	0.269029	Opportunist	1.30291	Generalist	TRUE	3.47353	Generalist
ASV_005887	6	5.83618	1.66134	0.0986074	0.92145	Generalist	1.28569	Opportunist	TRUE	3.0174	Opportunist
ASV_005888	7	5.81144	1.65297	0.719046	0.472112	Generalist	0.84751	Opportunist	TRUE	1.61964	Opportunist
ASV_005890	6	5.83564	1.65908	0.0990667	0.921085	Generalist	1.32283	Generalist	FALSE	3.14714	Generalist
ASV_005892	7	5.82456	1.65778	0.709044	0.478297	Generalist	1.20643	Opportunist	TRUE	2.43056	Opportunist
ASV_005905	6	5.82824	1.65801	0.103594	0.917491	Generalist	1.36226	Generalist	FALSE	3.46973	Generalist
ASV_005912	1	5.8364	1.65848	-2.91616	0.00354372	Specialist	-1.00009e-12	Specialist	FALSE	1	Specialist
ASV_005914	7	5.83882	1.66031	0.699377	0.484316	Generalist	0.605867	Opportunist	TRUE	1.33768	Opportunist
ASV_005915	1	5.81602	1.66171	-2.89824	0.00375265	Specialist	-1.00009e-12	Specialist	FALSE	1	Specialist
ASV_005916	8	5.8153	1.66046	1.31572	0.188268	Generalist	0.852197	Opportunist	TRUE	1.57348	Opportunist
ASV_005921	2	5.83232	1.66358	-2.30366	0.0212418	Specialist	0.330048	Opportunist	TRUE	1.22493	Opportunist
ASV_005924	3	5.82946	1.66247	-1.70197	0.0887617	Generalist	0.130282	Specialist	TRUE	1.04967	Specialist
ASV_005926	6	5.8392	1.6639	0.0966405	0.923012	Generalist	0.795473	Opportunist	TRUE	1.54426	Opportunist
ASV_005928	3	5.81912	1.66365	-1.69454	0.0901633	Generalist	0.117714	Specialist	TRUE	1.0437	Specialist
ASV_005930	3	5.82296	1.66462	-1.69586	0.0899122	Generalist	0.415555	Opportunist	TRUE	1.28726	Opportunist
ASV_005933	1	5.82272	1.65359	-2.91652	0.00353958	Specialist	-1.00009e-12	Specialist	FALSE	1	Specialist
ASV_005934	2	5.81172	1.6529	-2.30608	0.0211063	Specialist	0.0495627	Specialist	FALSE	1.01739	Specialist
ASV_005935	4	5.8288	1.66417	-1.09893	0.271801	Opportunist	0.656056	Opportunist	FALSE	1.45137	Opportunist
ASV_005937	4	5.8184	1.65525	-1.09857	0.271956	Opportunist	1.04778	Opportunist	FALSE	2.26184	Opportunist
ASV_005939	5	5.8244	1.65409	-0.4984	0.618202	Opportunist	1.28872	Opportunist	FALSE	3.19832	Opportunist
ASV_005940	3	5.82314	1.65859	-1.70213	0.0887302	Generalist	0.365724	Opportunist	TRUE	1.22804	Opportunist
ASV_005941	7	5.82346	1.66165	0.708057	0.47891	Generalist	1.57886	Generalist	FALSE	4.37338	Generalist
ASV_005943	9	5.83264	1.66071	1.90723	0.0564909	Generalist	1.35684	Generalist	FALSE	2.75244	Generalist
ASV_005944	8	5.82644	1.66473	1.30565	0.191671	Generalist	1.67691	Generalist	FALSE	4.50724	Generalist
ASV_005949	1	5.8207	1.65764	-2.90817	0.00363547	Specialist	-1.00009e-12	Specialist	FALSE	1	Specialist
ASV_005950	6	5.83722	1.66176	0.0979562	0.921967	Generalist	1.54807	Generalist	FALSE	4.3288	Generalist
ASV_005951	4	5.82486	1.65995	-1.09934	0.271618	Opportunist	0.814086	Opportunist	FALSE	1.76783	Opportunist
ASV_005953	9	5.8271	1.66544	1.90514	0.0567621	Generalist	1.78891	Generalist	FALSE	4.83019	Generalist
ASV_005954	2	5.83482	1.65768	-2.31336	0.0207027	Specialist	0.103841	Specialist	FALSE	1.04393	Specialist
ASV_005956	4	5.82142	1.66691	-1.09269	0.274528	Opportunist	0.226021	Specialist	TRUE	1.0932	Specialist
ASV_005957	5	5.82388	1.65894	-0.496631	0.619449	Opportunist	1.40072	Generalist	TRUE	3.75794	Generalist
ASV_005960	8	5.823	1.65548	1.31503	0.1885	Generalist	1.64115	Generalist	FALSE	3.98162	Generalist
ASV_005964	4	5.81966	1.65318	-1.10071	0.271025	Opportunist	0.772261	Opportunist	FALSE	1.65426	Opportunist
ASV_005968	1	5.83254	1.65778	-2.91507	0.00355611	Specialist	-1.00009e-12	Specialist	FALSE	1	Specialist
ASV_005971	6	5.82076	1.66443	0.107688	0.914243	Generalist	0.960989	Opportunist	TRUE	1.85412	Opportunist
ASV_005983	5	5.83468	1.6606	-0.502636	0.61522	Opportunist	1.27157	Opportunist	FALSE	3.10495	Opportunist
ASV_005990	1	5.82224	1.65687	-2.91045	0.00360906	Specialist	-1.00009e-12	Specialist	FALSE	1	Specialist
ASV_005995	2	5.82284	1.66198	-2.30017	0.0214388	Specialist	0.177685	Specialist	FALSE	1.08991	Specialist
ASV_005999	2	5.8136	1.66665	-2.28819	0.0221266	Specialist	0.102967	Specialist	FALSE	1.04346	Specialist
ASV_006001	7	5.82784	1.65822	0.706878	0.479642	Generalist	1.74219	Generalist	FALSE	5.11829	Generalist
ASV_006006	3	5.82088	1.64541	-1.71439	0.0864563	Generalist	0.141761	Specialist	TRUE	1.05701	Specialist
ASV_006011	5	5.82808	1.66413	-0.497604	0.618763	Opportunist	0.434184	Opportunist	FALSE	1.22634	Opportunist
ASV_006013	4	5.83442	1.65838	-1.10615	0.26866	Opportunist	1.37651	Generalist	TRUE	3.92215	Generalist
ASV_006017	2	5.82578	1.65905	-2.30601	0.0211102	Specialist	0.0645814	Specialist	FALSE	1.02409	Specialist
ASV_006018	6	5.81316	1.65511	0.112887	0.91012	Generalist	1.35717	Generalist	FALSE	3.47511	Generalist
ASV_006019	5	5.82834	1.65493	-0.500527	0.616704	Opportunist	1.4872	Generalist	TRUE	4.18867	Generalist
ASV_006021	6	5.82264	1.65825	0.106956	0.914824	Generalist	1.22587	Opportunist	TRUE	2.60848	Opportunist
ASV_006026	3	5.8359	1.66215	-1.70616	0.0879778	Generalist	0.773799	Opportunist	TRUE	1.97561	Opportunist
ASV_006032	8	5.82534	1.65913	1.31072	0.189953	Generalist	1.48547	Generalist	FALSE	3.24789	Generalist
ASV_006034	4	5.82442	1.6637	-1.09661	0.272814	Opportunist	0.991513	Opportunist	FALSE	2.06577	Opportunist
ASV_006043	8	5.83908	1.65794	1.30338	0.192446	Generalist	1.56681	Generalist	FALSE	3.86096	Generalist
ASV_006044	4	5.8378	1.66243	-1.10549	0.268947	Opportunist	0.968199	Opportunist	FALSE	2.01374	Opportunist
ASV_006045	1	5.82402	1.66546	-2.89651	0.00377333	Specialist	-1.00009e-12	Specialist	FALSE	1	Specialist
ASV_006046	3	5.82362	1.66255	-1.69836	0.0894393	Generalist	0.274967	Specialist	TRUE	1.14374	Specialist
ASV_006047	6	5.82722	1.66291	0.103902	0.917247	Generalist	0.946682	Opportunist	TRUE	2.12987	Opportunist
ASV_006050	2	5.8277	1.66208	-2.30296	0.0212812	Specialist	0.271189	Specialist	FALSE	1.16552	Specialist
ASV_006052	8	5.83148	1.65857	1.30746	0.191055	Generalist	1.34191	Generalist	FALSE	3.01707	Generalist
ASV_006055	6	5.82536	1.66288	0.105023	0.916358	Generalist	1.28747	Opportunist	TRUE	2.70485	Opportunist
ASV_006058	6	5.83256	1.656	0.101111	0.919462	Generalist	0.87759	Opportunist	TRUE	1.73985	Opportunist
ASV_006063	6	5.83628	1.65832	0.0987267	0.921355	Generalist	1.08442	Opportunist	TRUE	2.41729	Opportunist
ASV_006065	2	5.84026	1.66288	-2.30941	0.020921	Specialist	0.135794	Specialist	FALSE	1.06244	Specialist
ASV_006079	6	5.82904	1.65807	0.103108	0.917877	Generalist	1.2356	Opportunist	TRUE	2.89629	Opportunist
ASV_006080	2	5.8357	1.65511	-2.31748	0.0204773	Specialist	0.148042	Specialist	FALSE	1.07009	Specialist
ASV_006081	3	5.82146	1.65705	-1.70271	0.0886232	Generalist	0.661464	Opportunist	TRUE	1.55113	Opportunist
ASV_006083	1	5.82466	1.65594	-2.91355	0.00357343	Specialist	-1.00009e-12	Specialist	FALSE	1	Specialist
ASV_006086	3	5.83042	1.65592	-1.70927	0.0874007	Generalist	0.922431	Opportunist	TRUE	2.17583	Opportunist
ASV_006094	7	5.8268	1.65466	0.709028	0.478307	Generalist	1.39906	Generalist	FALSE	3.3992	Generalist
ASV_006095	5	5.82726	1.65864	-0.498759	0.617949	Opportunist	1.43252	Generalist	TRUE	3.80398	Generalist
ASV_006097	6	5.8278	1.65771	0.103878	0.917266	Generalist	1.08119	Opportunist	TRUE	2.10018	Opportunist
ASV_006099	3	5.81368	1.65961	-1.69539	0.0900019	Generalist	0.749701	Opportunist	TRUE	2.04212	Opportunist
ASV_006100	6	5.83224	1.65714	0.101235	0.919364	Generalist	1.04179	Opportunist	TRUE	1.92688	Opportunist
ASV_006101	7	5.8208	1.65963	0.710518	0.477383	Generalist	1.39845	Generalist	FALSE	2.93913	Generalist
ASV_006105	6	5.81806	1.64682	0.11048	0.912029	Generalist	1.41489	Generalist	FALSE	3.79006	Generalist
ASV_006106	3	5.82518	1.65888	-1.70307	0.0885554	Generalist	0.224463	Specialist	TRUE	1.10473	Specialist
ASV_006109	4	5.82962	1.65414	-1.10609	0.268688	Opportunist	0.830847	Opportunist	FALSE	1.89906	Opportunist
ASV_006112	12	5.82002	1.66114	3.72031	0.000198976	Generalist	2.29389	Generalist	FALSE	8.6242	Generalist
ASV_006116	6	5.84518	1.65901	0.0933209	0.925649	Generalist	1.44844	Generalist	FALSE	3.52386	Generalist
ASV_006117	2	5.83018	1.65277	-2.31744	0.02048	Specialist	0.539383	Opportunist	TRUE	1.5487	Opportunist
ASV_006118	1	5.8219	1.65298	-2.91709	0.00353315	Specialist	-1.00009e-12	Specialist	FALSE	1	Specialist
ASV_006119	6	5.8161	1.656	0.111051	0.911576	Generalist	1.39025	Generalist	FALSE	3.3747	Generalist
ASV_006122	6	5.83684	1.6521	0.0987592	0.921329	Generalist	1.4169	Generalist	FALSE	3.78407	Generalist
ASV_006124	3	5.82726	1.65503	-1.70829	0.0875833	Generalist	0.134236	Specialist	TRUE	1.05159	Specialist
ASV_006132	6	5.82638	1.65215	0.105087	0.916307	Generalist	1.42568	Generalist	FALSE	3.34316	Generalist
ASV_006138	2	5.828	1.66867	-2.29404	0.0217883	Specialist	0.550699	Opportunist	TRUE	1.57346	Opportunist
ASV_006141	2	5.83524	1.65292	-2.32028	0.0203257	Specialist	0.251645	Specialist	FALSE	1.14794	Specialist
ASV_006142	9	5.82512	1.65817	1.91469	0.0555315	Generalist	1.70112	Generalist	FALSE	4.10648	Generalist
ASV_006147	2	5.82976	1.65745	-2.31063	0.0208534	Specialist	0.0538017	Specialist	FALSE	1.01923	Specialist
ASV_006149	6	5.81542	1.65265	0.111687	0.911071	Generalist	1.38491	Generalist	FALSE	3.33873	Generalist
ASV_006151	6	5.82632	1.65025	0.105245	0.916182	Generalist	1.30815	Generalist	FALSE	2.92038	Generalist
ASV_006153	10	5.81892	1.66263	2.51474	0.0119122	Generalist	2.05153	Generalist	FALSE	6.90601	Generalist
ASV_006159	5	5.8331	1.65127	-0.50452	0.613896	Opportunist	0.867159	Opportunist	FALSE	1.85829	Opportunist
ASV_006163	5	5.83658	1.66526	-0.502372	0.615406	Opportunist	1.38013	Generalist	TRUE	3.66133	Generalist
ASV_006164	6	5.81976	1.66528	0.108234	0.91381	Generalist	1.2845	Opportunist	TRUE	3.04061	Opportunist
ASV_006169	5	5.83064	1.65585	-0.501638	0.615922	Opportunist	1.09951	Opportunist	FALSE	2.53738	Opportunist
ASV_006170	8	5.82132	1.6592	1.31309	0.189151	Generalist	1.53576	Generalist	FALSE	3.52708	Generalist
ASV_006171	3	5.81984	1.6545	-1.70435	0.0883158	Generalist	0.39512	Opportunist	TRUE	1.24321	Opportunist
ASV_006172	6	5.8298	1.65589	0.102785	0.918134	Generalist	1.30262	Generalist	FALSE	2.8682	Generalist
ASV_006173	8	5.81946	1.6502	1.32138	0.186375	Generalist	1.74656	Generalist	FALSE	4.42368	Generalist
ASV_006177	9	5.82902	1.66148	1.90853	0.0563233	Generalist	1.84889	Generalist	FALSE	5.22432	Generalist
ASV_006180	5	5.82264	1.65298	-0.497669	0.618717	Opportunist	0.619978	Opportunist	FALSE	1.39821	Opportunist
ASV_006183	9	5.82182	1.66684	1.90671	0.0565587	Generalist	1.08319	Opportunist	TRUE	1.80464	Opportunist
ASV_006184	1	5.8209	1.66661	-2.89263	0.00382027	Specialist	-1.00009e-12	Specialist	FALSE	1	Specialist
ASV_006189	5	5.8252	1.65657	-0.498138	0.618387	Opportunist	1.12331	Opportunist	FALSE	2.52455	Opportunist
ASV_006192	6	5.82292	1.64452	0.107679	0.914251	Generalist	1.02677	Opportunist	TRUE	2.12164	Opportunist
ASV_006195	6	5.83614	1.65663	0.0989116	0.921208	Generalist	0.852708	Opportunist	TRUE	1.6192	Opportunist
ASV_006196	9	5.83744	1.65582	1.90996	0.056138	Generalist	1.35661	Generalist	FALSE	3.09576	Generalist
ASV_006198	5	5.84494	1.65866	-0.509411	0.610464	Opportunist	0.35136	Opportunist	FALSE	1.15946	Opportunist
ASV_006209	2	5.83478	1.6729	-2.2923	0.0218883	Specialist	0.259203	Specialist	FALSE	1.15462	Specialist
ASV_006212	5	5.8251	1.6554	-0.498428	0.618182	Opportunist	0.758054	Opportunist	FALSE	1.56641	Opportunist
ASV_006213	1	5.82944	1.6574	-2.91387	0.00356978	Specialist	-1.00009e-12	Specialist	FALSE	1	Specialist
ASV_006215	5	5.82284	1.65161	-0.498204	0.618341	Opportunist	0.84894	Opportunist	FALSE	1.84847	Opportunist
ASV_006218	5	5.81624	1.65441	-0.493371	0.621751	Opportunist	0.794874	Opportunist	FALSE	1.70441	Opportunist
ASV_006219	3	5.8167	1.65762	-1.69924	0.089274	Generalist	0.647372	Opportunist	TRUE	1.60597	Opportunist
ASV_006221	3	5.8205	1.64579	-1.71377	0.086571	Generalist	0.803775	Opportunist	TRUE	1.84479	Opportunist
ASV_006226	4	5.82744	1.66144	-1.09991	0.271371	Opportunist	1.23389	Opportunist	FALSE	3.0844	Opportunist
ASV_006227	3	5.8189	1.65797	-1.70021	0.0890919	Generalist	0.142985	Specialist	TRUE	1.05592	Specialist
ASV_006229	5	5.83536	1.66396	-0.502033	0.615645	Opportunist	1.18469	Opportunist	FALSE	2.59808	Opportunist
ASV_006236	5	5.82478	1.66372	-0.495744	0.620075	Opportunist	0.836535	Opportunist	FALSE	2.1221	Opportunist
ASV_006238	4	5.82912	1.66587	-1.09799	0.272207	Opportunist	1.21125	Opportunist	FALSE	3.15886	Opportunist
ASV_006252	3	5.82806	1.66274	-1.70084	0.0889729	Generalist	0.723386	Opportunist	TRUE	1.97792	Opportunist
ASV_006258	9	5.83664	1.66258	1.90268	0.057082	Generalist	1.56289	Generalist	FALSE	3.79831	Generalist
ASV_006262	6	5.83204	1.66202	0.101057	0.919505	Generalist	1.10612	Opportunist	TRUE	2.49528	Opportunist
ASV_006264	6	5.8144	1.661	0.11174	0.91103	Generalist	1.05283	Opportunist	TRUE	2.28862	Opportunist
ASV_006266	6	5.82832	1.6616	0.103322	0.917707	Generalist	1.03057	Opportunist	TRUE	2.11008	Opportunist
ASV_006268	5	5.81706	1.65793	-0.49282	0.62214	Opportunist	1.12906	Opportunist	FALSE	2.75474	Opportunist
ASV_006271	6	5.82172	1.66064	0.107356	0.914506	Generalist	1.16886	Opportunist	TRUE	2.70408	Opportunist
ASV_006276	4	5.81822	1.65996	-1.09534	0.273368	Opportunist	0.697281	Opportunist	FALSE	1.67801	Opportunist
ASV_006287	4	5.82254	1.65973	-1.09809	0.272163	Opportunist	0.619262	Opportunist	FALSE	1.45506	Opportunist
ASV_006301	6	5.8282	1.65508	0.103801	0.917327	Generalist	0.468531	Opportunist	TRUE	1.25222	Opportunist
ASV_006302	2	5.82552	1.65693	-2.3088	0.0209546	Specialist	0.0546588	Specialist	FALSE	1.01961	Specialist
ASV_006304	3	5.82718	1.66372	-1.69931	0.0892606	Generalist	0.267208	Specialist	TRUE	1.13058	Specialist
ASV_006305	8	5.832	1.65033	1.31368	0.188955	Generalist	1.55901	Generalist	FALSE	3.6912	Generalist
ASV_006308	1	5.8393	1.65908	-2.91687	0.00353568	Specialist	-1.00009e-12	Specialist	FALSE	1	Specialist
ASV_006309	9	5.83652	1.65942	1.90637	0.056602	Generalist	1.78706	Generalist	FALSE	4.85302	Generalist
ASV_006310	4	5.82086	1.65135	-1.10265	0.270178	Opportunist	0.578411	Opportunist	FALSE	1.38757	Opportunist
ASV_006312	5	5.82146	1.6555	-0.496201	0.619753	Opportunist	1.16631	Opportunist	FALSE	2.52283	Opportunist
ASV_006315	2	5.82396	1.65848	-2.30571	0.0211271	Specialist	0.191444	Specialist	FALSE	1.09975	Specialist
ASV_006316	4	5.83162	1.66799	-1.0981	0.272162	Opportunist	0.734021	Opportunist	FALSE	1.63998	Opportunist
ASV_006320	6	5.8118	1.65766	0.113534	0.909608	Generalist	1.45588	Generalist	FALSE	3.97519	Generalist
ASV_006322	3	5.82838	1.65403	-1.70999	0.0872675	Generalist	0.822215	Opportunist	TRUE	1.88509	Opportunist
ASV_006326	5	5.8255	1.66154	-0.496829	0.61931	Opportunist	1.31413	Generalist	TRUE	3.14031	Generalist
ASV_006330	5	5.82864	1.6587	-0.499571	0.617377	Opportunist	1.05317	Opportunist	FALSE	2.31688	Opportunist
ASV_006336	4	5.8196	1.65878	-1.09695	0.272663	Opportunist	0.874617	Opportunist	FALSE	2.01663	Opportunist
ASV_006340	6	5.82202	1.66148	0.107121	0.914693	Generalist	1.2372	Opportunist	TRUE	2.62808	Opportunist
ASV_006342	4	5.82656	1.66234	-1.09879	0.27186	Opportunist	1.00037	Opportunist	FALSE	2.40583	Opportunist
ASV_006343	2	5.82756	1.65799	-2.30856	0.0209681	Specialist	0.124251	Specialist	FALSE	1.05551	Specialist
ASV_006345	4	5.82668	1.66313	-1.09834	0.272058	Opportunist	0.598153	Opportunist	FALSE	1.47094	Opportunist
ASV_006348	2	5.83498	1.65208	-2.32131	0.0202703	Specialist	0.685314	Opportunist	TRUE	1.96923	Opportunist
ASV_006352	8	5.82978	1.66149	1.30619	0.191488	Generalist	1.56704	Generalist	FALSE	4.03319	Generalist
ASV_006355	3	5.83472	1.6561	-1.71169	0.0869543	Generalist	0.702899	Opportunist	TRUE	1.90681	Opportunist
ASV_006359	5	5.82904	1.65509	-0.500905	0.616438	Opportunist	0.791338	Opportunist	FALSE	1.66628	Opportunist
ASV_006361	8	5.82646	1.65417	1.31398	0.188854	Generalist	1.74169	Generalist	FALSE	4.85533	Generalist
ASV_006363	3	5.83192	1.65734	-1.70872	0.0875033	Generalist	0.494543	Opportunist	TRUE	1.33544	Opportunist
ASV_006371	4	5.83802	1.65619	-1.10979	0.26709	Opportunist	1.11029	Opportunist	FALSE	2.75673	Opportunist
ASV_006375	8	5.83756	1.6551	1.30653	0.191371	Generalist	1.42631	Generalist	FALSE	2.79524	Generalist
ASV_006383	2	5.8288	1.65568	-2.31253	0.0207486	Specialist	0.693087	Opportunist	TRUE	1.99976	Opportunist
ASV_006384	5	5.81814	1.6582	-0.493389	0.621738	Opportunist	0.598257	Opportunist	FALSE	1.37554	Opportunist
ASV_006385	1	5.82474	1.66255	-2.90201	0.00370779	Specialist	-1.00009e-12	Specialist	FALSE	1	Specialist
ASV_006387	6	5.8308	1.66607	0.101556	0.919109	Generalist	1.2686	Opportunist	TRUE	2.97153	Opportunist
ASV_006388	2	5.82768	1.6643	-2.29988	0.0214551	Specialist	0.104732	Specialist	FALSE	1.04442	Specialist
ASV_006389	8	5.82754	1.66555	1.30435	0.192114	Generalist	1.1086	Opportunist	TRUE	1.96553	Opportunist
ASV_006397	4	5.83634	1.66257	-1.10452	0.269367	Opportunist	1.31081	Generalist	TRUE	3.55396	Generalist
ASV_006399	4	5.81466	1.65613	-1.09572	0.2732	Opportunist	1.20766	Opportunist	FALSE	3.00626	Opportunist
ASV_006403	9	5.82914	1.66386	1.90572	0.0566864	Generalist	1.98976	Generalist	FALSE	6.03559	Generalist
ASV_006404	7	5.81794	1.65551	0.714014	0.475219	Generalist	1.52265	Generalist	FALSE	3.94459	Generalist
ASV_006406	6	5.81458	1.65488	0.112045	0.910788	Generalist	0.783705	Opportunist	TRUE	1.6395	Opportunist
ASV_006407	3	5.81652	1.65278	-1.70411	0.0883597	Generalist	0.82056	Opportunist	TRUE	1.89481	Opportunist
ASV_006408	7	5.84128	1.65102	0.701821	0.482791	Generalist	1.59425	Generalist	FALSE	4.27262	Generalist
ASV_006412	4	5.84458	1.66442	-1.10824	0.267756	Opportunist	1.25084	Opportunist	FALSE	3.20468	Opportunist
[truncated: 1,618 more rows]

[truncated: 5 more sheets: Supplementary Table 11, Supplementary Table 12, Supplementary Table 13, Supplementary Table 14, Supplementary Table 15]
